# Supplementary material for: Genetic Architecture of Conspicuous Red Ornaments in Female Threespine Stickleback
Source: G3 (Bethesda). 2015 Dec 29;6(3):579–88. doi: 10.1534/g3.115.024505 (PMC4777121; doi:10.1534/g3.115.024505)
Supplement: Supporting Information [file supp_g3.115.024505_FileS1.xls]

## Sheet: QTLdata_deposit.csv
family	sex	Thravg	Savg	chrI.1245655	chrI.15145305	chrI.1549902	chrI.20584613	chrI.21487034	chrI.22361077	chrI.23569502	chrI.25560380	chrI.26879230	chrI.27642534	chrI.3310077	chrI.4219350	chrUn.37631434	chrII.10092618	chrII.13353603	chrII.1388455	chrII.19985741	chrII.2037585	chrII.21231538	chrII.22644752	chrII.3931852	chrII.4530808	chrII.533883	chrII.5914538	chrIII.11302839	chrIII.12316694	chrIII.12433574	chrIII.13520975	chrIII.13929118	chrIII.14393183	chrIII.14456990	chrIII.15793968	chrIII.16224572	chrIII.16251071	chrIII.16463929	chrIII.639237	chrIII.706165	chrIV.10812344	chrIV.13850026	chrIV.1738651	chrIV.29763654	chrIV.30568387	chrIV.31350187	chrIV.31486885	chrIV.31611147	chrIV.31740478
1	F	0.28	0.524302	-	H	H	-	H	H	H	H	H	H	H	H	-	H	H	H	H	H	-	A	-	-	H	H	H	H	H	-	H	-	H	-	H	H	H	H	H	A	-	A	A	A	A	A	H	H
1	F	0.261	0.532332	-	H	A	-	H	H	H	H	H	H	H	H	-	A	A	A	H	A	-	H	-	-	A	A	H	H	H	-	H	-	H	-	H	H	H	H	H	A	-	H	A	A	H	H	H	H
1	F	0.35	0.506956	-	H	H	-	H	H	H	H	H	H	H	H	-	A	A	A	A	A	-	H	-	-	A	A	A	A	A	-	A	-	A	-	A	A	A	A	A	A	-	A	A	A	A	A	A	A
1	F	0.253	0.506973	-	A	A	-	A	A	A	A	A	A	A	A	-	H	H	H	H	H	-	H	-	-	H	H	A	A	A	-	A	-	A	-	A	A	A	A	A	H	-	H	H	H	H	H	H	A
1	F	0.266	0.506245	-	A	A	-	A	A	A	A	A	A	A	A	-	A	A	A	A	A	-	A	-	-	A	A	H	H	H	-	H	-	H	-	H	H	H	H	H	H	-	H	H	H	H	H	H	H
1	F	0.335	0.485473	-	A	A	-	A	A	A	A	A	A	A	A	-	A	A	A	H	A	-	H	-	-	A	A	H	H	H	-	H	-	H	-	H	H	H	H	H	A	-	A	A	A	A	A	A	A
1	F	0.268	0.530546	-	A	A	-	A	A	A	A	A	A	A	A	-	A	A	A	A	A	-	A	-	-	A	A	H	H	H	-	H	-	H	-	A	A	A	H	H	H	-	H	H	H	H	H	H	A
1	F	0.286	0.497795	-	A	A	-	A	A	A	A	A	A	A	A	-	A	A	A	A	A	-	H	-	-	A	A	A	A	A	-	A	-	A	-	A	A	A	A	A	A	-	H	A	A	A	A	A	A
1	F	0.32	0.498651	-	H	H	-	H	H	H	H	H	A	H	H	-	A	A	A	A	A	-	A	-	-	A	A	H	H	H	-	H	-	H	-	A	A	A	H	H	A	-	A	A	A	A	A	A	A
1	F	0.303	0.474357	-	A	A	-	A	A	A	A	A	A	A	A	-	H	H	H	H	H	-	A	-	-	H	H	A	A	A	-	A	-	A	-	A	A	H	A	A	A	-	A	A	A	A	A	A	A
1	F	0.294	0.504133	-	A	A	-	A	A	A	A	A	A	A	A	-	H	H	H	H	H	-	H	-	-	H	H	A	A	A	-	A	-	A	-	H	H	H	A	A	H	-	H	H	H	H	H	H	H
1	F	0.298	0.480476	-	H	H	-	H	H	H	H	H	H	H	H	-	H	H	H	H	H	-	H	-	-	H	H	H	H	H	-	H	-	H	-	H	H	H	H	H	A	-	A	A	A	A	A	A	A
1	F	0.308	0.459656	-	H	H	-	H	H	H	H	H	A	H	H	-	H	H	H	H	H	-	A	-	-	H	H	H	H	H	-	H	-	H	-	H	H	H	H	H	A	-	A	A	A	A	A	A	A
1	F	0.245	0.504673	-	A	H	-	A	A	A	A	A	H	H	H	-	H	H	H	H	H	-	A	-	-	H	H	A	A	A	-	A	-	A	-	H	H	H	A	A	H	-	H	H	H	H	H	H	H
1	F	0.24	0.519515	-	A	A	-	A	A	A	A	A	A	A	A	-	A	A	A	A	A	-	H	-	-	A	A	H	H	H	-	H	-	H	-	H	H	H	H	H	A	-	H	A	A	A	A	A	A
1	F	0.327	0.531281	-	A	A	-	A	A	A	A	A	A	A	A	-	H	H	H	H	H	-	A	-	-	H	H	A	A	A	-	A	-	A	-	A	A	A	A	A	H	-	A	H	H	H	H	H	A
1	F	0.25	0.481584	-	H	H	-	H	H	H	H	H	A	H	H	-	H	H	H	H	H	-	H	-	-	H	H	A	A	A	-	A	-	A	-	A	A	A	A	A	A	-	H	A	A	A	A	A	A
1	F	0.246	0.472534	-	A	A	-	A	A	A	A	A	A	A	A	-	A	A	A	A	A	-	A	-	-	A	A	A	A	A	-	A	-	A	-	H	H	H	A	A	H	-	H	H	H	H	H	H	H
1	F	0.314	0.489444	-	H	A	-	H	H	H	H	H	A	H	H	-	A	A	A	A	A	-	A	-	-	A	A	A	A	A	-	A	-	A	-	A	A	A	A	A	A	-	A	A	A	A	A	A	A
1	F	0.264	0.489492	-	A	H	-	A	A	A	A	A	H	A	A	-	H	H	H	H	H	-	H	-	-	H	H	A	A	A	-	A	-	A	-	A	A	A	A	A	A	-	A	A	A	A	A	A	A
1	F	0.239	0.528363	-	A	A	-	A	A	A	A	A	A	A	A	-	A	A	A	A	A	-	A	-	-	A	A	A	A	A	-	A	-	A	-	A	A	A	A	A	H	-	H	H	H	H	H	H	H
1	F	0.275	0.478389	-	H	A	-	H	H	H	H	H	H	H	H	-	H	H	H	H	H	-	H	-	-	H	H	A	A	A	-	A	-	A	-	H	H	H	A	A	H	-	A	H	H	H	H	H	H
1	F	0.263	0.455705	-	A	A	-	A	A	A	A	A	A	A	A	-	H	H	H	A	H	-	A	-	-	H	H	H	H	H	-	H	-	H	-	H	H	H	H	H	H	-	A	H	H	H	H	H	H
1	F	0.25	0.519416	-	A	A	-	A	A	A	A	A	A	A	A	-	H	H	H	H	H	-	A	-	-	H	H	H	H	H	-	H	-	H	-	H	H	H	H	H	A	-	A	A	A	H	H	H	H
1	F	0.258	0.504932	-	A	A	-	A	A	A	A	A	H	A	A	-	H	H	H	H	H	-	A	-	-	H	H	H	H	H	-	H	-	H	-	A	A	A	H	H	A	-	H	A	A	A	A	A	A
1	F	0.282	0.513516	-	A	A	-	A	A	A	A	A	A	A	A	-	H	H	H	H	H	-	H	-	-	H	H	A	A	A	-	A	-	A	-	A	A	A	A	A	H	-	A	H	H	H	H	H	H
1	F	0.252	0.513746	-	H	H	-	H	H	H	H	H	A	H	H	-	H	H	H	H	H	-	A	-	-	H	H	H	H	H	-	H	-	H	-	H	H	H	H	H	H	-	H	H	H	H	H	H	H
1	F	0.352	0.482432	-	H	A	-	H	H	H	H	H	H	H	H	-	A	A	A	A	A	-	H	-	-	A	A	H	H	H	-	H	-	H	-	H	H	H	H	H	A	-	A	A	A	A	A	A	A
1	F	0.303	0.511047	-	A	A	-	A	A	A	A	A	H	A	A	-	H	H	H	H	H	-	H	-	-	H	H	H	H	H	-	H	-	H	-	A	A	A	H	H	H	-	A	H	H	H	H	H	H
1	F	0.254	0.476773	-	A	A	-	A	A	A	A	A	A	A	A	-	H	H	H	A	H	-	A	-	-	H	H	H	H	H	-	H	-	H	-	H	H	A	A	A	H	-	A	H	H	H	H	H	H
1	F	0.281	0.451044	-	H	H	-	H	H	H	H	H	H	H	H	-	A	A	A	A	A	-	A	-	-	A	A	A	A	A	-	A	-	A	-	A	A	A	A	A	H	-	H	H	H	H	H	H	H
1	F	0.232	0.470896	-	H	H	-	H	H	H	H	H	A	H	H	-	A	A	A	A	A	-	A	-	-	A	A	A	A	A	-	A	-	A	-	A	A	A	A	A	H	-	H	H	H	A	A	A	A
1	F	0.275	0.496197	-	H	H	-	H	H	H	H	H	H	H	H	-	H	H	H	H	H	-	H	-	-	H	H	H	H	H	-	H	-	H	-	H	H	A	H	H	A	-	H	A	A	A	A	A	A
1	F	0.316	0.484962	-	A	A	-	A	A	A	A	A	H	A	A	-	A	H	A	H	A	-	H	-	-	A	A	A	A	A	-	A	-	A	-	A	A	A	A	A	H	-	A	H	H	H	H	H	H
1	F	0.251	0.483727	-	A	A	-	A	A	A	A	A	A	A	A	-	A	A	A	A	A	-	A	-	-	A	A	A	A	A	-	A	-	A	-	H	H	H	A	A	H	-	H	H	H	H	H	H	H
1	F	0.25	0.52413	-	A	A	-	A	A	A	A	A	A	A	A	-	A	A	A	A	A	-	H	-	-	A	A	A	A	A	-	A	-	A	-	A	A	A	A	A	H	-	H	H	H	H	H	H	H
1	F	0.244	0.441029	-	A	A	-	A	A	A	A	A	H	A	A	-	A	A	A	H	A	-	H	-	-	A	A	A	A	A	-	A	-	A	-	H	H	H	A	A	H	-	A	H	H	H	H	H	H
1	F	0.259	0.495972	-	H	H	-	H	H	H	H	H	A	H	H	-	H	H	H	H	H	-	A	-	-	H	H	A	A	A	-	A	-	A	-	A	A	A	H	H	H	-	H	H	H	H	H	H	H
1	F	0.303	0.518485	-	A	A	-	A	A	A	A	A	A	A	A	-	H	H	H	H	H	-	H	-	-	H	H	H	H	H	-	H	-	H	-	H	H	H	H	H	H	-	H	H	H	H	H	H	H
1	F	0.33	0.48063	-	A	A	-	A	A	A	A	A	A	A	A	-	H	H	H	H	H	-	A	-	-	H	H	A	A	A	-	A	-	A	-	A	A	A	H	H	H	-	H	H	H	H	H	H	H
1	F	0.243	0.515199	-	H	H	-	H	H	H	H	H	H	H	H	-	H	H	H	H	H	-	H	-	-	H	H	H	H	H	-	H	-	H	-	A	A	A	H	H	H	-	H	H	H	H	H	H	H
1	F	0.238	0.511747	-	H	A	-	H	H	H	H	H	A	H	H	-	A	A	A	A	A	-	H	-	-	A	A	A	A	A	-	A	-	A	-	A	A	A	A	A	A	-	H	A	A	A	A	A	A
1	F	0.258	0.510896	-	A	H	-	A	A	A	A	A	A	A	A	-	A	A	A	A	A	-	A	-	-	A	A	A	A	A	-	A	-	A	-	A	A	A	A	A	H	-	A	H	H	H	H	H	H
1	F	0.25	0.52631	-	A	A	-	A	A	A	A	A	H	A	A	-	H	H	H	H	H	-	H	-	-	H	H	A	A	A	-	A	-	A	-	A	A	A	A	A	H	-	A	H	H	H	H	H	H
1	F	0.293	0.462871	-	A	H	-	A	A	A	A	A	A	A	A	-	H	H	H	H	H	-	H	-	-	H	H	H	H	H	-	H	-	H	-	H	H	H	H	H	H	-	H	H	H	H	H	H	H
1	F	0.296	0.48725	-	A	H	-	A	A	A	A	A	H	A	A	-	H	H	H	H	H	-	A	-	-	H	H	H	H	H	-	H	-	H	-	A	A	A	H	H	H	-	H	H	H	H	H	H	H
1	F	0.256	0.449132	-	H	A	-	H	H	H	H	H	H	A	H	-	A	A	A	A	A	-	A	-	-	A	A	A	A	A	-	A	-	A	-	A	A	A	A	A	H	-	A	H	H	H	H	H	H
1	F	0.251	0.513975	-	H	H	-	H	H	H	H	H	H	H	H	-	A	A	A	A	A	-	A	-	-	A	A	H	H	H	-	H	-	H	-	H	H	H	H	H	A	-	H	A	A	A	A	A	A
1	F	0.267	0.515521	-	H	H	-	H	H	H	H	H	H	H	H	-	A	A	A	A	A	-	A	-	-	A	A	H	H	H	-	H	-	H	-	H	H	A	H	H	A	-	A	A	A	A	A	A	A
1	F	0.245	0.466477	-	H	H	-	H	H	H	H	H	A	H	H	-	H	H	H	A	H	-	A	-	-	H	H	A	A	A	-	A	-	A	-	H	H	H	A	A	H	-	H	H	H	H	H	H	H
1	F	0.25	0.427456	-	H	H	-	H	H	H	H	H	H	H	H	-	H	H	H	A	H	-	A	-	-	H	H	H	H	H	-	H	-	H	-	A	A	A	H	H	A	-	H	A	A	A	A	A	A
1	F	0.318	0.515025	-	H	A	-	H	H	H	H	H	H	H	H	-	A	A	A	A	A	-	H	-	-	A	A	A	A	A	-	A	-	A	-	H	H	H	A	A	H	-	H	H	H	A	A	A	A
1	F	0.287	0.503432	-	A	A	-	A	A	A	A	A	H	A	A	-	H	H	H	H	H	-	H	-	-	H	H	A	A	A	-	A	-	A	-	A	A	A	A	A	A	-	A	A	A	A	A	A	A
1	F	0.297	0.470346	-	A	A	-	A	A	A	A	A	H	A	A	-	H	H	H	H	H	-	A	-	-	H	H	H	H	H	-	H	-	H	-	H	H	H	H	H	H	-	H	H	H	H	H	H	H
1	F	0.23	0.455444	-	H	H	-	H	H	H	H	H	H	H	H	-	A	A	A	A	A	-	H	-	-	A	A	H	H	H	-	H	-	H	-	A	A	A	H	H	A	-	A	A	A	A	A	A	A
1	F	0.227	0.475617	-	H	H	-	H	H	H	H	H	A	H	H	-	H	H	H	H	H	-	A	-	-	H	H	H	H	H	-	H	-	H	-	A	A	A	H	H	H	-	H	H	H	H	H	H	H
1	F	0.296	0.470908	-	H	H	-	H	H	H	H	H	A	H	H	-	A	A	A	A	A	-	A	-	-	A	A	A	A	A	-	A	-	A	-	H	H	H	A	A	A	-	A	A	A	A	H	H	H
1	F	0.233	0.504784	-	H	H	-	H	H	H	H	H	A	H	H	-	H	H	H	H	H	-	A	-	-	H	H	H	H	H	-	H	-	H	-	H	H	H	H	H	H	-	H	H	H	H	H	H	H
1	F	0.286	0.500101	-	A	A	-	A	A	A	A	A	A	A	A	-	H	H	H	H	H	-	H	-	-	H	H	A	A	A	-	A	-	A	-	A	A	H	A	A	A	-	A	A	A	A	A	A	A
1	F	0.235	0.471518	-	A	A	-	A	A	A	A	A	A	A	A	-	H	H	H	A	H	-	A	-	-	H	H	H	H	H	-	H	-	H	-	H	H	H	H	H	H	-	H	H	H	H	H	H	H
1	F	0.282	0.459117	-	A	A	-	A	A	A	A	A	H	A	A	-	A	A	A	A	A	-	H	-	-	A	A	A	A	A	-	A	-	A	-	A	A	A	A	A	A	-	A	A	A	A	A	A	A
1	F	0.296	0.464897	-	H	H	-	H	H	H	H	H	H	H	H	-	H	H	H	H	H	-	H	-	-	H	H	A	A	A	-	A	-	A	-	A	A	A	A	A	H	-	H	H	H	H	H	H	H
1	F	0.277	0.513588	-	A	A	-	A	A	A	A	A	H	A	A	-	A	A	A	A	A	-	A	-	-	A	A	H	H	H	-	H	-	H	-	H	H	H	A	A	A	-	A	A	H	H	H	H	H
1	F	0.272	0.464174	-	A	A	-	A	A	A	A	A	A	A	A	-	H	H	H	H	H	-	A	-	-	H	H	A	A	A	-	A	-	A	-	A	A	A	A	A	A	-	H	A	H	H	H	H	H
1	F	0.268	0.486046	-	H	A	-	H	H	H	H	H	H	A	H	-	H	H	H	H	H	-	H	-	-	H	H	A	A	A	-	A	-	A	-	A	A	A	A	A	A	-	A	H	H	H	H	H	H
1	F	0.264	0.483951	-	H	H	-	H	H	H	H	H	A	H	H	-	H	A	H	A	H	-	A	-	-	H	H	A	A	A	-	A	-	A	-	H	H	H	A	A	A	-	H	A	A	A	A	A	A
1	F	0.231	0.481791	-	A	A	-	A	A	A	A	A	A	A	A	-	A	A	A	A	A	-	A	-	-	A	A	H	H	H	-	H	-	H	-	H	H	H	H	H	H	-	H	H	H	H	H	H	H
1	F	0.25	0.489006	-	A	A	-	A	A	A	A	A	A	A	A	-	A	A	A	A	A	-	A	-	-	A	A	A	A	A	-	A	-	A	-	A	A	H	A	A	H	-	A	H	H	H	H	H	H
1	F	0.227	0.518062	-	H	H	-	H	H	H	H	H	H	H	H	-	A	A	A	A	A	-	H	-	-	A	A	H	H	H	-	H	-	H	-	H	H	H	H	H	H	-	H	H	H	H	H	H	H
1	F	0.239	0.516092	-	A	A	-	A	A	A	A	A	A	A	A	-	A	A	A	A	A	-	A	-	-	A	A	A	A	A	-	A	-	A	-	A	A	A	A	A	A	-	A	A	A	A	A	A	A
1	F	0.234	0.486121	-	H	A	-	H	H	H	H	H	H	H	H	-	H	H	H	A	H	-	A	-	-	H	H	H	H	H	-	H	-	H	-	H	H	H	H	H	A	-	A	A	A	A	A	A	A
1	F	0.244	0.497227	-	A	A	-	A	A	A	A	A	A	A	A	-	H	H	H	H	H	-	H	-	-	H	H	H	H	H	-	H	-	H	-	H	H	H	H	H	H	-	H	H	H	H	H	H	H
1	F	0.312	0.535746	-	A	A	-	A	A	A	A	A	A	A	A	-	A	A	A	A	A	-	A	-	-	A	A	A	A	A	-	A	-	A	-	A	A	A	H	H	A	-	A	A	A	A	A	A	A
1	F	0.251	0.478169	-	H	A	-	H	H	H	H	H	A	A	A	-	A	A	A	H	A	-	H	-	-	A	A	A	A	A	-	A	-	A	-	A	A	A	A	A	A	-	A	A	A	A	A	A	A
1	F	0.232	0.46252	-	H	A	-	H	H	H	H	H	H	H	H	-	H	H	H	H	H	-	H	-	-	H	H	A	A	A	-	A	-	A	-	A	A	A	A	A	H	-	H	H	H	H	H	H	H
1	F	0.233	0.425091	-	H	H	-	H	H	H	H	H	A	H	H	-	H	H	H	H	H	-	H	-	-	H	H	H	H	H	-	H	-	H	-	H	H	H	H	H	H	-	H	H	H	H	H	H	H
1	F	0.267	0.496425	-	H	A	-	H	H	H	H	H	A	H	H	-	A	A	A	A	A	-	A	-	-	A	A	A	A	A	-	A	-	A	-	A	A	A	A	A	H	-	H	H	H	H	H	H	H
1	F	0.232	0.462613	-	H	H	-	H	H	H	H	H	H	H	H	-	H	H	H	A	H	-	A	-	-	H	H	H	H	H	-	H	-	H	-	H	A	A	H	H	A	-	A	A	A	A	A	A	A
1	F	0.237	0.481398	-	H	H	-	H	H	H	H	H	H	H	H	-	H	H	H	A	H	-	A	-	-	H	H	A	A	A	-	A	-	A	-	A	A	A	A	A	H	-	H	H	H	H	H	H	H
1	F	0.231	0.50575	-	H	H	-	H	H	H	H	H	A	H	H	-	H	H	H	H	H	-	A	-	-	H	H	A	A	A	-	A	-	A	-	H	H	H	A	A	A	-	A	A	A	A	A	A	A
1	F	0.247	0.467383	-	H	H	-	-	H	H	H	H	H	H	H	-	H	H	H	H	H	-	H	-	-	H	H	H	H	H	-	H	-	H	-	A	A	A	H	H	H	-	A	H	-	H	H	H	-
1	F	0.283	0.488471	-	H	H	-	A	A	A	H	H	A	H	H	-	A	A	H	A	H	-	A	-	-	H	H	A	A	A	-	A	-	A	-	H	H	H	A	A	H	-	H	H	H	A	A	A	A
1	F	0.26	0.449891	-	H	H	-	H	H	H	H	H	H	H	H	-	H	H	H	H	H	-	H	-	-	H	H	A	A	A	-	A	-	A	-	A	A	A	A	A	H	-	H	H	H	A	A	A	A
1	F	0.266	0.485424	-	A	A	-	A	A	A	A	A	A	A	A	-	H	H	H	H	H	-	H	-	-	H	H	H	H	H	-	H	-	H	-	A	A	A	H	H	H	-	H	H	H	H	H	H	H
1	F	0.212	0.437651	-	A	A	-	A	A	A	A	A	H	A	A	-	H	H	H	H	H	-	H	-	-	H	H	A	A	A	-	A	-	A	-	A	A	A	A	A	H	-	A	H	H	H	H	H	H
1	F	0.258	0.566032	-	H	H	-	H	H	H	H	H	A	H	H	-	A	A	A	A	A	-	A	-	-	A	A	H	H	H	-	H	-	H	-	H	H	H	H	H	H	-	H	H	H	H	H	H	H
1	M	0.341	0.48628	-	H	H	-	H	H	H	H	H	H	H	H	-	A	A	A	A	A	-	A	-	-	A	A	H	H	H	-	H	-	H	-	H	H	H	H	H	A	-	A	A	A	A	A	A	A
1	M	-	0.471946	-	A	A	-	A	A	A	A	A	H	A	A	-	A	A	A	A	A	-	H	-	-	A	A	H	H	H	-	H	-	H	-	H	H	H	H	H	A	-	A	A	A	A	A	A	A
1	M	0.351	0.50793	-	H	H	-	H	H	H	H	H	H	H	H	-	A	A	A	A	A	-	A	-	-	A	A	H	H	H	-	H	-	H	-	H	H	A	H	H	A	-	A	A	A	A	A	A	H
1	M	0.382	0.53145	-	A	A	-	A	A	A	A	A	H	A	A	-	H	H	H	H	H	-	A	-	-	H	H	H	H	H	-	H	-	H	-	H	H	H	A	A	H	-	H	H	H	H	H	H	H
1	M	0.299	0.50215	-	A	A	-	A	A	A	A	A	H	A	A	-	H	H	H	H	H	-	A	-	-	H	H	H	H	H	-	H	-	H	-	H	H	H	A	A	A	-	H	A	A	A	A	A	A
1	M	0.349	0.493023	-	A	H	-	A	A	A	A	A	A	A	A	-	A	A	A	A	A	-	A	-	-	A	A	A	A	A	-	A	-	A	-	A	A	A	A	A	H	-	A	H	H	H	H	H	H
1	M	0.349	0.494426	-	A	A	-	A	A	A	A	A	A	A	A	-	A	A	A	H	A	-	H	-	-	A	A	H	H	H	-	H	-	H	-	H	H	H	H	H	A	-	H	A	A	A	A	A	A
1	M	0.353	0.502095	-	H	H	-	H	H	H	H	H	A	H	H	-	H	H	H	H	H	-	A	-	-	H	H	A	A	A	-	A	-	A	-	A	A	A	A	A	H	-	H	H	H	H	H	H	H
1	M	0.301	0.525495	-	A	H	-	A	A	A	A	A	A	A	A	-	A	A	A	A	A	-	A	-	-	A	A	H	H	H	-	H	-	H	-	H	H	H	H	H	H	-	H	H	H	H	H	H	H
1	M	0.362	0.554806	-	A	A	-	A	A	A	A	A	H	A	A	-	A	A	A	A	A	-	A	-	-	A	A	H	H	H	-	H	-	H	-	H	H	H	H	H	A	-	A	H	H	H	H	H	H
1	M	0.328	0.465068	-	H	A	-	H	H	H	-	H	A	H	H	-	H	H	H	H	H	-	A	-	-	H	H	-	A	A	-	A	-	A	-	A	A	A	A	A	H	-	H	H	H	-	H	H	H
1	M	0.328	0.463803	-	H	H	-	H	H	H	H	H	A	H	H	-	A	A	A	A	A	-	A	-	-	A	A	A	A	A	-	A	-	A	-	A	A	A	A	A	A	-	H	A	A	A	A	A	A
1	M	0.288	0.497459	-	A	H	-	A	A	A	A	A	H	A	A	-	H	H	H	A	H	-	A	-	-	H	H	A	A	A	-	A	-	A	-	A	A	A	A	A	A	-	H	A	A	A	A	A	A
1	M	0.346	0.515086	-	A	A	-	A	A	A	A	A	A	A	A	-	A	A	A	A	A	-	A	-	-	A	A	H	H	H	-	H	-	H	-	H	H	H	H	H	H	-	H	H	H	H	H	H	H
1	M	0.318	0.483664	-	H	H	-	H	H	H	H	H	H	H	H	-	A	A	A	H	A	-	H	-	-	A	A	H	H	H	-	H	-	H	-	H	H	H	H	H	H	-	A	H	H	H	H	H	H
1	M	0.372	0.536656	-	A	A	-	A	A	A	A	A	H	A	A	-	A	A	A	A	A	-	H	-	-	A	A	H	H	H	-	A	-	A	-	A	A	A	H	H	A	-	H	A	A	A	H	H	H
1	M	0.356	0.49376	-	A	A	-	A	A	A	A	A	A	A	A	-	H	H	H	H	H	-	A	-	-	H	H	H	H	H	-	H	-	H	-	H	H	H	H	H	H	-	A	H	H	H	H	H	H
1	M	0.31	0.502989	-	A	A	-	A	A	A	A	A	H	A	A	-	A	A	A	A	A	-	A	-	-	A	A	A	A	A	-	A	-	A	-	A	A	A	H	H	A	-	H	A	A	A	A	A	A
1	M	0.24	0.514966	-	H	H	-	H	H	H	H	H	A	H	H	-	A	A	A	A	A	-	A	-	-	A	A	A	A	A	-	A	-	A	-	H	H	H	A	A	H	-	H	H	H	H	H	H	H
1	M	0.271	0.479222	-	A	A	-	A	A	A	A	A	A	A	A	-	A	A	A	A	A	-	A	-	-	A	A	H	H	H	-	H	-	H	-	H	H	H	H	H	H	-	H	H	H	H	H	H	H
1	M	0.314	0.517732	-	A	A	-	A	A	A	A	A	H	A	A	-	H	H	H	H	H	-	H	-	-	H	H	A	A	A	-	A	-	A	-	A	A	A	A	A	A	-	A	A	A	A	A	A	A
1	M	0.274	0.529222	-	A	A	-	A	A	A	A	A	A	A	A	-	H	H	H	H	H	-	H	-	-	H	H	H	H	H	-	H	-	H	-	H	H	H	H	H	A	-	A	A	A	A	A	A	A
1	M	0.279	0.475749	-	H	A	-	H	H	H	H	H	H	H	H	-	A	A	A	A	A	-	H	-	-	A	A	H	H	H	-	H	-	H	-	H	H	H	H	H	A	-	A	A	A	A	A	A	A
1	M	0.307	0.467476	-	A	A	-	A	A	A	A	A	A	A	A	-	A	A	A	A	A	-	H	-	-	A	A	H	H	H	-	H	-	H	-	H	H	A	H	H	H	-	H	H	H	H	H	H	H
1	M	0.307	0.513131	-	H	A	-	H	H	H	H	H	H	H	H	-	A	A	A	A	A	-	A	-	-	A	A	H	H	H	-	H	-	H	-	A	A	A	H	H	H	-	A	H	H	H	H	H	H
1	M	0.304	0.513107	-	A	A	-	A	A	A	A	A	A	A	A	-	A	A	A	A	A	-	H	-	-	A	A	H	H	H	-	H	-	H	-	H	H	H	H	H	A	-	A	A	A	A	A	A	A
1	M	0.279	0.455342	-	A	A	-	A	A	A	A	A	A	A	A	-	A	A	A	A	A	-	H	-	-	A	A	A	A	A	-	A	-	A	-	H	H	H	A	A	H	-	H	H	H	H	H	H	H
1	M	0.253	0.474982	-	A	A	-	A	A	A	A	A	A	A	A	-	A	A	A	A	A	-	A	-	-	A	A	H	H	H	-	H	-	H	-	H	H	H	A	A	H	-	A	H	H	H	H	H	H
1	M	0.251	0.499984	-	H	A	-	H	H	H	H	H	H	A	H	-	H	H	H	H	H	-	H	-	-	H	H	A	A	A	-	A	-	A	-	A	A	H	A	A	A	-	A	A	A	A	A	A	A
1	M	0.326	0.476963	-	H	A	-	H	H	H	H	H	H	H	H	-	A	A	A	A	A	-	A	-	-	A	A	H	H	H	-	H	-	H	-	H	H	H	H	H	A	-	H	A	A	A	A	A	A
1	M	0.256	0.479148	-	A	A	-	A	A	A	A	A	A	A	A	-	A	A	A	A	A	-	A	-	-	A	A	A	A	A	-	A	-	A	-	H	H	H	A	A	H	-	H	H	H	H	H	H	H
1	M	0.356	0.477796	-	H	A	-	H	H	H	H	H	H	A	A	-	A	A	A	H	A	-	H	-	-	A	A	A	A	A	-	A	-	A	-	A	A	A	A	A	H	-	H	H	H	H	H	H	H
1	M	0.376	0.501475	-	A	A	-	A	A	A	A	A	H	A	A	-	H	H	H	H	H	-	H	-	-	H	H	A	A	A	-	A	-	A	-	A	A	A	A	A	H	-	H	H	H	H	H	H	H
1	M	0.293	0.50086	-	A	A	-	A	A	A	A	A	H	A	A	-	A	A	A	A	A	-	H	-	-	A	A	H	H	H	-	H	-	H	-	H	H	H	H	H	H	-	A	H	H	H	H	H	H
1	M	0.299	0.472732	-	A	H	-	A	A	A	A	A	H	H	H	-	A	A	A	A	A	-	A	-	-	A	A	A	A	A	-	A	-	A	-	A	A	A	A	A	H	-	H	H	H	H	H	H	H
1	M	0.284	0.544788	-	A	A	-	A	A	A	A	A	A	A	A	-	H	H	H	H	H	-	H	-	-	H	H	A	A	A	-	A	-	H	-	H	H	H	A	A	A	-	H	A	A	A	A	A	A
1	M	0.255	0.546468	-	A	A	-	A	A	A	A	A	H	A	A	-	A	A	A	A	A	-	H	-	-	A	A	A	A	-	-	A	-	A	-	H	H	H	A	A	A	-	H	A	A	A	A	A	A
1	M	0.402	0.514784	-	A	A	-	A	A	A	A	A	A	A	A	-	A	A	A	A	A	-	H	-	-	A	A	H	H	H	-	H	-	H	-	H	H	H	H	H	A	-	H	A	A	A	H	H	H
1	M	0.341	0.48281	-	H	H	-	H	H	H	H	H	A	H	H	-	H	H	H	H	H	-	H	-	-	H	H	H	H	H	-	H	-	H	-	H	H	H	H	H	H	-	H	H	H	H	H	H	H
1	M	0.342	0.531676	-	A	A	-	A	A	A	A	A	A	A	A	-	A	A	A	A	A	-	H	-	-	A	A	H	H	H	-	A	-	A	-	A	A	A	H	H	A	-	H	A	A	A	A	A	A
1	M	0.268	0.521547	-	A	H	-	A	A	A	A	A	A	A	A	-	A	A	A	A	A	-	A	-	-	A	A	H	H	H	-	H	-	H	-	H	H	H	H	H	H	-	H	H	H	H	H	H	H
1	M	0.292	0.508404	-	A	A	-	A	A	A	A	A	A	A	A	-	A	A	A	A	A	-	A	-	-	A	A	A	A	A	-	A	-	A	-	A	A	A	A	A	H	-	H	H	H	H	H	H	A
1	M	0.301	0.508851	-	H	H	-	H	H	H	H	H	A	H	H	-	H	H	H	H	H	-	A	-	-	H	H	A	A	A	-	A	-	A	-	A	A	A	A	A	A	-	A	A	A	H	H	H	H
1	M	0.322	0.523013	-	H	H	-	H	H	H	H	H	H	H	H	-	H	H	H	H	H	-	H	-	-	H	H	A	A	A	-	A	-	A	-	A	A	A	H	H	H	-	H	H	H	H	H	H	H
1	M	0.262	0.510466	-	H	H	-	H	H	H	H	H	A	H	H	-	A	A	A	A	A	-	H	-	-	A	A	A	A	A	-	H	-	H	-	H	H	H	A	A	H	-	H	H	H	H	H	H	H
1	M	0.342	0.464275	-	H	H	-	H	H	H	H	H	H	H	H	-	A	A	A	A	A	-	H	-	-	A	A	A	A	A	-	A	-	A	-	H	H	H	A	A	H	-	H	H	H	H	H	H	H
1	M	0.275	0.496967	-	H	H	-	H	H	H	H	H	H	H	H	-	H	H	H	H	H	-	A	-	-	H	H	H	H	H	-	H	-	H	-	H	H	H	H	H	H	-	H	H	H	H	H	H	H
1	M	0.265	0.445952	-	H	H	-	A	H	H	H	H	A	H	H	-	A	A	A	A	A	-	A	-	-	A	A	H	H	H	-	A	-	A	-	A	A	A	H	H	H	-	H	H	H	H	H	H	H
1	M	0.327	0.539836	-	-	A	-	A	A	A	A	A	A	A	A	-	A	A	A	A	A	-	A	-	-	A	A	A	A	A	-	A	-	A	-	A	A	A	H	A	A	-	-	A	A	A	A	A	A
1	M	0.328	0.522981	-	A	H	-	A	A	A	A	A	H	A	A	-	H	H	H	H	H	-	A	-	-	H	H	H	H	H	-	H	-	H	-	H	H	H	H	H	H	-	A	H	H	H	H	H	H
1	M	0.268	0.518763	-	A	H	-	A	A	A	A	A	A	A	A	-	A	A	A	H	A	-	H	-	-	A	A	H	H	H	-	H	-	H	-	H	H	H	H	H	A	-	A	A	A	A	A	A	A
2	F	0.216	0.487809	A	A	A	A	A	A	A	A	A	H	A	A	A	A	A	A	A	-	-	A	H	A	-	-	H	H	H	H	H	H	H	H	H	H	H	H	H	H	-	A	H	A	A	A	A	A
2	F	0.208	0.53078	H	H	H	A	H	H	H	H	H	A	H	H	H	A	A	A	A	-	-	A	H	A	-	-	H	H	H	H	H	H	H	H	H	H	H	H	H	A	-	A	A	A	A	A	A	A
2	F	0.236	0.485051	H	H	H	H	H	H	H	H	H	H	H	H	H	A	A	A	A	-	-	H	H	A	-	-	A	A	A	A	A	A	A	A	A	A	H	A	A	A	-	A	A	A	A	A	A	A
2	F	0.235	0.594293	H	A	A	A	A	A	A	A	A	A	A	A	H	H	H	H	A	-	-	A	A	H	-	-	H	H	H	H	H	H	H	H	H	H	A	H	H	A	-	H	A	A	A	A	A	A
2	F	0.258	0.473603	H	A	H	A	A	A	A	A	A	A	H	H	H	H	H	H	H	-	-	A	A	H	-	-	H	H	H	H	H	H	H	H	H	H	H	H	H	A	-	A	A	A	A	A	A	A
2	F	0.252	0.580659	A	H	-	H	H	H	H	H	H	H	H	H	A	A	A	A	A	-	-	A	-	A	-	-	H	H	-	H	H	H	-	H	H	H	-	H	H	A	-	H	A	-	A	-	A	A
2	F	0.238	0.501613	H	H	H	H	H	H	H	H	H	H	H	H	H	H	H	A	H	-	-	H	H	H	-	-	A	A	A	A	A	A	A	A	A	A	A	A	A	H	-	H	H	H	H	H	H	H
2	F	0.222	0.508851	A	A	A	A	A	A	A	A	A	H	A	A	A	H	H	H	A	-	-	A	A	H	-	-	H	H	H	H	H	H	H	H	H	H	H	A	A	H	-	H	H	H	H	H	H	H
2	F	0.214	0.521862	A	H	A	H	H	H	H	H	H	A	H	H	A	A	A	A	A	-	-	A	H	A	-	-	A	A	A	A	A	A	A	A	A	A	A	A	A	H	-	H	H	H	H	H	H	H
2	F	0.258	0.494363	A	A	A	A	A	A	A	A	A	H	A	A	A	A	A	A	H	-	-	H	H	A	-	-	A	A	A	A	A	A	A	A	A	A	A	A	A	A	-	H	A	A	A	A	A	A
2	F	0.223	0.513157	H	H	H	H	H	H	H	H	H	H	H	H	H	H	H	H	H	-	-	H	A	H	-	-	A	A	A	A	A	A	A	H	H	H	H	A	A	H	-	H	H	H	H	H	H	H
2	F	0.244	0.504863	A	A	A	A	A	A	A	A	A	H	A	A	A	H	H	H	H	-	-	A	A	H	-	-	A	A	A	A	A	A	A	A	A	A	A	H	H	H	-	H	H	H	H	H	H	A
2	F	0.258	0.562947	A	A	A	A	A	A	A	A	A	A	A	A	A	H	H	H	H	-	-	H	A	H	-	-	A	A	A	A	A	A	A	A	A	A	A	A	A	H	-	A	H	H	H	A	A	A
2	F	0.219	0.512709	H	H	H	H	H	H	H	H	H	H	H	H	H	H	H	H	H	-	-	H	A	H	-	-	A	A	A	A	A	A	A	A	A	A	A	A	A	H	-	A	H	H	H	H	H	H
2	F	0.219	0.485369	H	A	H	A	A	A	A	A	A	A	A	A	H	A	A	A	H	-	-	H	H	A	-	-	A	A	A	A	A	A	A	H	H	H	H	A	A	H	-	A	H	H	H	H	H	H
2	F	0.235	0.532249	A	A	A	A	A	A	A	A	A	A	A	A	A	A	A	A	A	-	-	A	H	A	-	-	A	A	A	A	A	H	H	H	H	H	H	A	A	H	-	H	H	H	H	H	H	H
2	F	0.223	0.475759	A	A	A	H	A	A	A	A	A	H	A	A	A	H	H	H	A	-	-	A	A	H	-	-	A	A	A	A	A	A	A	A	A	A	A	A	A	A	-	A	A	A	A	A	A	A
2	F	0.219	0.54669	A	H	A	H	H	H	H	H	H	A	H	H	A	H	H	H	H	-	-	H	A	H	-	-	A	A	A	A	A	H	H	H	H	H	H	A	A	H	-	A	H	H	H	H	H	H
2	F	0.287	0.57539	A	A	A	A	A	A	A	A	A	H	A	A	A	A	A	A	A	-	-	H	H	A	-	-	H	H	H	H	H	H	H	H	H	H	A	H	H	A	-	A	A	A	A	A	A	A
2	F	0.24	0.556077	A	A	A	A	A	A	A	A	A	H	A	A	A	H	H	H	A	-	-	A	A	H	-	-	A	A	A	A	A	A	A	A	A	A	A	A	A	A	-	A	A	A	A	A	A	A
2	F	0.23	0.533219	A	A	A	A	A	A	A	A	A	A	A	A	A	H	H	H	A	-	-	A	A	H	-	-	H	H	H	H	H	H	H	H	H	H	H	H	H	H	-	H	H	H	H	H	H	H
2	F	0.27	0.544803	H	H	H	H	H	H	H	H	H	A	H	H	A	H	H	H	H	-	-	A	A	H	-	-	H	H	H	H	H	H	H	A	A	A	A	H	H	H	-	H	H	H	H	H	H	H
2	F	0.237	0.555919	A	A	A	A	A	A	A	A	A	A	A	A	A	H	H	H	H	-	-	A	A	H	-	-	A	A	A	A	A	A	A	A	A	A	A	A	A	A	-	H	A	A	A	H	H	H
2	F	0.247	0.538792	A	A	A	A	A	A	A	A	A	A	A	A	A	A	A	A	H	-	-	H	H	A	-	-	A	A	A	A	A	A	A	A	A	A	A	A	A	H	-	A	H	H	H	H	H	H
2	F	0.253	0.488868	A	A	A	A	A	A	A	A	A	A	A	A	A	A	A	A	A	-	-	A	H	A	-	-	H	H	H	H	H	H	H	H	H	H	H	H	H	A	-	A	A	A	A	A	A	A
2	F	0.225	0.524779	A	A	A	A	A	A	A	A	A	H	A	A	A	A	A	A	H	-	-	H	H	A	-	-	H	H	H	H	H	H	H	H	H	H	H	A	A	A	-	A	A	A	A	A	A	A
2	F	0.252	0.501832	A	A	A	A	A	A	A	A	A	A	A	A	H	H	H	H	H	-	-	H	A	H	-	-	H	H	H	H	H	H	H	H	H	H	A	H	H	A	-	A	A	A	H	H	H	H
2	F	0.246	0.521842	H	A	H	A	A	A	A	A	A	H	H	A	H	A	A	A	A	-	-	H	H	A	-	-	H	H	H	H	H	H	H	A	A	A	A	H	H	H	-	A	H	H	H	H	H	H
2	F	0.243	0.564376	A	A	A	A	A	A	A	A	A	H	A	A	A	A	A	A	H	-	-	H	H	A	-	-	H	H	H	H	H	H	H	H	H	H	H	H	H	H	-	H	H	H	H	H	H	H
2	F	0.227	0.522065	A	A	A	A	A	A	A	A	A	A	A	A	A	A	A	A	A	-	-	A	H	A	-	-	A	A	A	A	A	A	A	A	A	A	A	A	A	A	-	A	A	A	A	A	A	A
2	F	0.232	0.515806	H	A	H	A	A	A	A	A	A	H	A	A	H	H	H	H	H	-	-	H	A	H	-	-	A	A	A	A	A	A	A	H	H	H	H	A	A	A	-	H	A	A	A	A	A	A
2	F	0.218	0.494668	A	A	A	A	A	A	A	A	A	A	A	A	H	H	H	H	H	-	-	A	A	H	-	-	A	A	A	A	A	A	A	A	A	A	A	A	A	A	-	A	A	A	A	A	A	A
2	F	0.211	0.451246	H	H	H	H	H	H	H	H	H	H	H	H	H	A	A	A	A	-	-	H	H	A	-	-	H	H	H	H	H	H	H	H	H	H	H	H	H	A	-	H	A	A	A	A	A	A
2	F	0.235	0.554536	A	H	H	H	H	H	H	H	H	H	H	H	A	A	A	A	A	-	-	H	H	A	-	-	A	A	A	A	A	A	A	A	A	A	A	A	A	H	-	H	H	H	H	H	H	H
2	F	0.26	0.485469	A	H	A	H	H	H	H	H	H	H	A	H	A	H	H	H	H	-	-	H	A	H	-	-	A	A	A	A	A	A	A	A	A	A	A	A	A	A	-	H	A	H	H	H	H	H
2	F	0.273	0.549662	H	H	H	H	H	H	H	H	H	H	H	H	H	H	H	H	H	-	-	H	A	H	-	-	H	H	H	H	H	H	H	A	A	A	A	H	H	H	-	H	H	H	H	H	H	H
2	F	0.217	0.513892	H	A	H	A	A	A	A	A	A	A	A	A	H	A	A	A	A	-	-	A	H	A	-	-	H	H	H	H	H	H	H	A	A	A	A	H	H	H	-	H	H	H	H	H	H	H
2	F	0.211	0.528981	H	H	H	H	H	H	H	H	H	H	H	H	H	A	A	A	A	-	-	H	H	A	-	-	A	A	A	A	A	A	A	A	A	A	A	A	A	H	-	A	H	H	H	H	H	H
2	F	0.222	0.459985	H	H	H	H	H	H	H	H	H	H	H	H	A	H	H	H	H	-	-	H	A	H	-	-	A	A	A	A	A	H	H	H	H	H	H	A	A	A	-	A	A	A	A	A	A	A
2	F	0.206	0.603935	H	H	H	H	H	H	H	H	H	H	H	H	H	A	A	A	A	-	-	A	H	A	-	-	H	H	H	H	H	H	H	A	A	A	A	H	H	A	-	A	A	A	A	A	A	A
2	F	0.226	0.546647	A	A	A	A	A	A	A	A	A	A	A	A	A	H	H	H	H	-	-	A	A	H	-	-	A	A	A	A	A	A	A	H	H	H	H	A	A	A	-	A	A	A	H	H	H	H
2	F	0.26	0.536154	H	-	H	A	A	-	-	-	-	A	-	-	H	A	A	A	A	-	-	-	H	A	-	-	-	-	-	H	-	-	-	-	-	-	H	-	-	A	-	A	A	A	A	A	A	A
2	F	0.221	0.545161	A	H	H	H	H	H	H	H	H	A	H	H	A	H	H	H	H	-	-	A	A	H	-	-	H	H	H	H	H	A	A	A	A	A	A	H	H	A	-	A	A	A	A	A	A	A
2	F	0.228	0.561608	A	A	A	A	A	A	A	A	A	A	A	A	A	H	H	H	H	-	-	H	A	H	-	-	H	H	H	H	H	H	H	H	A	A	A	H	H	H	-	A	H	H	H	H	H	H
2	F	0.248	0.5333	A	H	H	A	H	H	H	H	H	A	H	H	A	A	A	A	A	-	-	A	H	A	-	-	A	A	A	A	A	A	A	A	A	A	A	A	A	H	-	A	H	H	H	H	H	H
2	F	0.282	0.475261	H	H	H	A	H	H	H	H	H	A	H	H	H	A	A	A	A	-	-	H	H	A	-	-	A	A	A	A	A	A	A	A	A	A	H	A	A	A	-	A	A	A	A	A	A	A
2	F	0.251	0.494009	A	H	A	H	H	H	H	H	H	H	H	H	A	H	H	H	H	-	-	A	A	H	-	-	H	H	H	H	H	H	H	H	H	H	H	H	H	H	-	H	H	H	H	H	H	H
2	F	0.218	0.476144	H	H	H	H	H	H	H	H	H	H	H	H	H	H	H	H	H	-	-	H	A	H	-	-	H	H	H	H	H	H	H	H	A	A	A	H	H	A	-	A	A	A	A	A	A	A
2	F	0.226	0.546015	A	A	A	A	A	A	A	A	A	A	A	A	A	H	H	H	H	-	-	H	A	H	-	-	A	A	A	A	A	A	A	A	A	A	A	A	A	A	-	A	A	A	A	A	A	A
2	F	0.24	0.470513	H	A	H	A	A	A	A	A	A	H	A	A	H	H	H	A	H	-	-	H	H	A	-	-	A	A	A	A	A	A	A	H	H	H	H	A	A	A	-	A	H	H	H	H	H	H
2	F	0.233	0.549788	A	A	A	A	A	A	A	A	A	A	A	A	A	A	A	A	A	-	-	A	H	A	-	-	H	H	H	H	H	H	H	A	A	A	A	H	H	H	-	A	H	H	H	H	H	H
2	F	0.288	0.538262	H	H	H	H	H	H	H	H	H	H	H	H	H	H	H	H	H	-	-	H	A	H	-	-	A	A	A	A	A	A	A	A	A	A	A	A	A	H	-	A	H	H	H	H	H	H
2	F	0.241	0.555217	A	A	A	A	A	A	A	A	A	A	A	A	A	H	H	H	H	-	-	A	A	H	-	-	A	A	A	A	A	A	A	A	H	H	H	A	A	H	-	A	H	H	H	H	H	H
2	F	0.219	0.56076	A	H	H	H	H	H	H	H	H	H	H	H	A	A	A	A	A	-	-	H	H	A	-	-	A	A	A	A	A	A	A	A	A	A	A	A	A	A	-	H	A	A	A	A	A	A
2	F	0.239	0.466896	H	A	H	A	A	A	A	A	A	A	A	A	H	H	H	H	H	-	-	H	A	H	-	-	H	H	H	H	H	H	H	H	H	H	H	H	H	A	-	H	A	A	H	H	H	H
2	F	0.26	0.572215	A	A	A	A	A	A	A	A	A	H	A	A	A	A	A	A	A	-	-	H	H	A	-	-	H	H	H	H	H	H	H	H	H	H	H	H	H	H	-	A	H	H	H	H	A	A
2	F	0.276	0.582081	A	A	A	A	A	A	A	A	A	H	A	A	A	A	A	A	H	-	-	H	H	A	-	-	A	A	A	A	A	A	A	H	H	H	H	A	A	A	-	A	A	H	H	H	H	H
2	F	0.258	0.515489	H	A	H	A	A	A	A	A	A	A	A	A	H	A	A	A	A	-	-	A	H	A	-	-	A	A	A	A	A	A	A	A	A	A	A	H	H	H	-	H	H	H	H	H	H	H
2	F	0.236	0.471346	H	H	H	H	H	H	H	H	H	A	H	H	H	H	H	H	H	-	-	H	A	H	-	-	H	H	H	H	H	H	H	H	H	H	H	H	H	A	-	H	A	A	A	A	A	A
2	F	0.248	0.474671	H	H	H	A	H	H	H	H	H	A	H	H	H	A	A	A	A	-	-	A	H	A	-	-	A	A	A	A	A	A	A	A	A	A	A	A	A	A	-	A	A	A	A	A	A	A
2	F	0.241	0.520055	A	A	A	A	A	A	A	A	A	H	A	A	H	A	A	A	A	-	-	H	H	A	-	-	H	H	H	H	H	H	H	H	H	H	H	H	H	H	-	A	H	H	H	H	H	H
2	F	0.235	0.483324	H	H	H	H	H	H	H	H	H	H	H	H	H	A	A	A	A	-	-	H	H	A	-	-	H	H	H	H	H	H	H	H	H	H	H	H	H	A	-	A	A	A	A	A	A	A
2	F	0.374	0.550851	H	H	H	H	H	H	H	H	H	A	H	H	H	A	A	A	A	-	-	A	H	A	-	-	A	A	A	A	A	A	A	H	H	H	H	A	A	H	-	H	H	H	H	H	H	H
2	F	0.222	0.532991	A	A	A	A	A	A	A	A	A	A	A	A	A	H	H	H	H	-	-	A	A	H	-	-	H	H	H	H	H	H	H	H	H	H	H	H	H	H	-	A	H	H	H	H	H	H
2	F	0.23	0.526447	H	A	H	A	A	A	A	A	A	A	A	A	H	H	H	H	H	-	-	A	A	H	-	-	A	A	A	A	A	A	A	A	A	A	A	H	H	A	-	A	A	A	A	A	A	A
2	F	0.223	0.548679	A	A	A	A	A	A	A	A	A	H	A	A	A	H	H	H	H	-	-	H	A	H	-	-	H	H	H	H	H	H	H	H	H	H	H	H	H	H	-	H	H	H	H	H	H	H
2	F	0.205	0.551377	H	H	H	A	A	H	H	H	H	A	H	H	H	A	A	A	A	-	-	A	H	A	-	-	A	A	A	A	A	A	A	A	A	A	A	A	A	A	-	H	A	A	A	A	A	A
2	F	0.225	0.538267	H	A	A	H	H	A	A	A	A	H	A	A	H	A	A	A	H	-	-	H	H	A	-	-	A	A	A	A	A	A	A	A	A	A	A	H	H	H	-	H	H	H	H	H	H	H
2	F	0.265	0.502557	A	H	A	H	H	H	H	H	H	H	H	H	A	A	A	A	A	-	-	A	H	A	-	-	H	H	H	H	H	H	H	A	A	A	A	H	H	A	-	A	H	H	H	H	H	H
2	F	0.245	0.481875	H	H	H	H	H	H	H	H	H	A	H	H	H	A	A	A	A	-	-	H	H	A	-	-	H	H	H	H	H	H	H	H	H	H	H	A	H	A	-	A	A	A	A	A	A	A
2	F	0.246	0.500425	H	H	H	H	H	H	H	H	H	H	H	H	H	A	A	A	A	-	-	A	H	A	-	-	H	H	H	H	H	H	H	H	H	H	H	H	H	A	-	H	A	A	A	A	A	A
2	F	0.255	0.543036	A	A	A	A	A	A	A	A	A	A	A	A	A	A	A	A	A	-	-	H	H	A	-	-	H	H	H	H	H	H	H	H	H	H	H	H	H	H	-	H	H	H	H	H	H	H
2	F	0.219	0.53319	H	H	H	A	A	H	H	H	H	A	H	H	H	H	H	H	H	-	-	A	A	H	-	-	A	A	A	A	A	A	A	H	A	-	H	A	A	H	-	H	H	H	H	H	H	H
2	F	0.213	0.561326	A	H	A	H	H	H	H	H	H	H	H	H	A	A	A	A	A	-	-	A	H	A	-	-	H	H	H	H	H	H	H	H	A	A	A	H	H	H	-	A	H	H	H	H	H	H
2	F	0.235	0.522725	A	A	A	A	A	A	A	A	A	H	A	A	A	A	A	A	H	-	-	H	H	A	-	-	H	H	H	H	H	H	H	H	H	H	H	H	H	A	-	A	A	A	A	A	A	A
2	F	0.285	0.59882	A	A	A	A	A	A	A	A	A	A	A	A	A	H	H	H	H	-	-	H	A	H	-	-	H	H	H	H	H	H	H	H	H	H	H	H	H	A	-	A	A	A	A	A	A	A
2	F	0.261	0.549668	A	A	A	A	A	A	A	A	A	H	A	A	H	H	H	H	H	-	-	H	A	H	-	-	H	H	H	H	H	H	H	A	A	A	A	H	H	A	-	A	A	A	A	A	A	A
2	F	0.216	0.46205	A	H	H	H	H	H	H	H	H	H	H	H	A	H	H	H	H	-	-	H	A	H	-	-	H	H	H	H	H	H	H	H	H	H	H	H	H	H	-	H	H	H	H	H	H	H
2	F	0.226	0.480097	H	A	A	A	A	A	A	A	A	A	A	A	H	A	A	A	A	-	-	A	H	A	-	-	H	H	H	H	H	H	H	H	H	H	H	H	H	H	-	A	H	H	H	H	H	H
2	F	0.302	0.544722	A	H	A	H	H	H	H	H	H	A	H	H	A	A	A	A	A	-	-	H	H	A	-	-	A	A	A	A	A	A	A	A	A	A	A	A	A	A	-	H	A	H	H	H	H	H
2	F	0.253	0.551048	A	A	A	A	A	A	A	A	A	A	A	A	H	H	H	H	A	-	-	A	A	H	-	-	H	H	H	H	H	H	H	H	H	H	H	H	H	A	-	A	A	A	A	A	A	A
2	F	0.24	0.513578	H	A	H	A	A	A	A	A	A	A	A	A	H	H	H	H	H	-	-	A	A	H	-	-	H	H	H	H	H	H	H	H	H	H	H	H	H	H	-	H	A	A	A	A	A	A
2	F	0.221	0.514976	A	A	A	A	A	A	A	A	A	A	A	A	H	A	A	A	A	-	-	H	H	A	-	-	A	A	A	A	A	A	A	A	A	A	A	H	H	A	-	A	A	A	A	A	A	A
2	F	0.253	0.515979	A	A	A	A	A	A	A	A	A	A	A	A	H	A	A	H	A	-	-	A	A	A	-	-	A	A	A	A	A	A	A	A	A	A	A	A	A	H	-	A	H	H	H	H	H	H
2	F	0.364	0.549902	H	H	H	H	H	H	H	H	H	H	H	H	H	A	A	A	A	-	-	H	H	A	-	-	H	H	H	H	H	H	H	H	H	H	H	H	H	H	-	H	H	H	H	H	H	H
2	F	0.219	0.482558	H	H	H	H	H	H	H	H	H	H	H	H	A	A	A	A	A	-	-	H	H	A	-	-	H	H	H	H	H	H	H	H	H	H	H	H	H	H	-	H	H	H	H	H	H	H
2	F	0.239	0.511879	A	H	H	H	H	H	H	H	H	H	H	H	A	A	A	A	A	-	-	A	H	A	-	-	A	A	A	A	A	A	A	H	H	H	H	A	A	A	-	H	A	A	A	A	A	A
2	M	0.288	0.502279	A	A	A	H	A	A	A	A	A	H	A	A	A	H	H	H	A	-	-	A	A	H	-	-	A	A	A	A	A	A	A	A	A	A	A	A	A	H	-	A	H	H	H	H	H	H
2	M	0.278	0.585652	A	H	A	H	H	H	H	H	H	H	H	H	A	A	A	A	H	-	-	H	H	A	-	-	A	A	A	A	A	A	A	A	A	A	A	H	H	H	-	H	H	H	H	H	H	H
2	M	0.321	0.580431	A	A	A	A	A	A	A	A	A	A	A	A	A	A	A	A	A	-	-	A	H	A	-	-	A	A	A	A	A	A	A	A	H	H	H	A	A	A	-	A	A	A	A	A	A	A
2	M	0.256	0.484103	H	H	H	H	H	H	H	H	H	H	H	H	H	A	A	A	A	-	-	A	H	A	-	-	A	A	A	A	A	A	A	H	H	H	H	A	A	A	-	A	A	A	A	A	A	A
2	M	0.329		H	H	H	H	H	H	H	H	H	H	H	H	H	A	A	A	A	-	-	A	H	A	-	-	H	H	H	H	H	H	H	H	H	H	H	A	A	H	-	H	H	H	H	H	H	H
2	M	0.297	0.556933	A	A	A	A	A	A	A	A	A	H	A	A	A	A	A	A	A	-	-	A	H	A	-	-	H	H	H	H	H	H	H	H	H	H	H	H	H	A	-	H	A	A	A	A	A	A
2	M	0.318	0.605473	H	A	H	A	A	A	A	A	A	A	H	H	H	H	H	H	H	-	-	A	A	H	-	-	H	H	H	H	H	H	H	H	H	H	H	H	H	H	-	H	H	H	H	H	H	H
2	M	0.253	0.596083	A	A	A	A	A	A	A	A	A	A	A	A	A	A	A	A	A	-	-	H	H	A	-	-	A	A	A	A	A	A	A	H	H	H	H	A	A	H	-	A	H	H	H	H	H	H
2	M	0.307	0.488274	A	A	A	A	A	A	A	A	A	H	A	A	A	A	A	H	A	-	-	A	A	H	-	-	H	H	H	H	H	H	H	H	H	H	H	H	H	A	-	H	A	A	A	A	A	A
2	M	0.318	0.488058	H	H	H	H	H	H	H	H	H	H	H	H	H	H	H	H	H	-	-	H	A	H	-	-	H	H	H	H	H	H	H	H	H	H	H	H	H	H	-	H	H	H	H	H	H	H
2	M	0.287	0.560207	A	A	A	A	A	A	A	A	A	A	A	A	A	A	A	H	A	-	-	A	A	H	-	-	H	H	H	H	H	H	H	H	H	H	H	H	H	A	-	A	A	A	A	A	A	A
2	M	0.364	0.575163	H	A	H	A	A	A	A	A	A	A	H	A	H	A	A	A	H	-	-	H	H	A	-	-	A	A	A	A	A	A	A	H	H	H	H	A	A	A	-	H	A	A	A	A	A	A
2	M	0.235	0.53831	H	A	H	A	A	A	A	A	A	H	H	A	H	H	H	A	H	-	-	H	H	A	-	-	A	A	A	A	A	A	A	A	A	A	A	A	A	H	-	H	H	H	H	H	H	H
2	M	0.336	0.512993	A	A	A	A	A	A	A	A	A	A	A	A	A	H	H	H	H	-	-	H	A	H	-	-	A	A	A	A	A	A	A	H	H	H	H	A	A	H	-	H	H	H	H	H	H	H
2	M	0.29	0.504252	A	A	A	A	A	A	A	A	A	H	A	A	A	H	H	H	H	-	-	H	A	H	-	-	A	A	A	A	A	A	A	A	A	A	A	A	A	A	-	H	A	A	A	A	A	A
2	M	0.256	0.505127	A	A	A	H	A	A	A	A	A	H	A	A	A	H	H	H	A	-	-	A	A	H	-	-	H	H	H	H	H	H	H	H	H	H	H	H	H	A	-	H	A	A	A	A	A	A
2	M	0.236	0.477424	A	H	H	H	H	H	H	H	H	H	H	H	A	H	H	H	H	-	-	H	A	H	-	-	A	A	H	H	H	H	H	H	H	H	A	A	A	A	-	A	A	A	A	A	A	A
2	M	0.388	0.607148	A	A	A	A	A	A	A	A	A	A	A	A	A	A	A	A	A	-	-	A	H	A	-	-	H	H	H	H	H	H	H	H	H	H	H	H	H	A	-	H	A	A	A	A	A	A
2	M	0.277	0.499436	A	A	A	A	A	A	A	A	A	A	A	A	A	H	H	H	H	-	-	H	A	H	-	-	A	A	A	A	A	A	A	H	H	H	H	A	A	H	-	A	H	H	H	H	H	H
2	M	0.274	0.541079	H	A	H	A	A	A	A	A	A	A	A	A	H	A	A	A	A	-	-	A	H	A	-	-	A	A	A	A	A	A	A	A	A	A	A	A	A	H	-	H	H	H	H	H	H	H
2	M	0.271	0.530982	H	A	A	A	A	A	A	A	A	A	A	A	H	H	H	H	A	-	-	A	A	H	-	-	A	A	A	A	A	A	A	A	A	A	A	H	H	A	-	H	A	A	A	A	A	A
2	M	0.266	0.5044	A	H	H	H	H	H	H	H	H	A	H	H	A	A	A	A	A	-	-	A	H	A	-	-	A	A	A	A	A	A	A	A	A	A	A	A	A	H	-	A	H	H	A	A	A	A
2	M	0.262	0.510175	H	A	A	A	A	A	A	A	A	H	A	A	H	H	H	H	H	-	-	A	A	H	-	-	A	A	A	A	A	A	A	A	A	A	A	H	H	A	-	A	A	A	A	A	A	A
2	M	0.324	0.5915	A	H	H	H	H	H	H	H	H	A	H	H	A	H	H	H	H	-	-	H	A	H	-	-	A	A	A	A	A	A	A	A	A	A	A	A	A	A	-	H	A	A	A	A	A	A
3	F	0.24	0.523465	-	H	H	-	H	H	H	H	H	A	H	H	-	H	H	H	H	-	H	H	H	H	-	-	H	H	H	H	H	H	H	H	H	H	H	H	H	A	A	H	A	A	A	A	A	A
3	F	0.217	0.483528	-	A	A	-	A	A	A	A	A	-	A	A	-	H	H	H	H	-	H	H	H	H	-	-	A	A	A	A	A	A	A	A	A	A	A	H	H	A	A	A	A	A	A	A	A	A
3	F	0.23	0.496777	-	A	A	-	A	A	A	A	A	H	A	A	-	H	H	H	H	-	H	H	H	H	-	-	A	A	A	A	A	A	A	A	A	A	A	A	A	A	A	A	A	A	H	H	H	H
3	F	0.238	0.585851	-	A	A	-	A	A	A	A	A	H	A	A	-	A	A	A	A	-	H	H	A	A	-	-	A	A	A	A	A	A	A	A	A	A	A	H	H	A	A	H	A	A	A	A	A	A
3	F	0.235	0.504527	-	H	H	-	H	H	H	H	H	H	H	H	-	A	A	A	A	-	A	A	A	A	-	-	H	H	H	A	A	A	A	A	A	A	A	H	H	A	A	A	A	A	A	A	A	A
3	F	0.213	0.504502	-	H	H	-	H	H	H	H	H	H	H	H	-	H	H	H	H	-	H	H	H	H	-	-	A	A	A	A	A	A	A	A	A	A	A	A	A	A	A	A	A	A	A	A	A	A
3	F	0.236	0.5353	-	A	A	-	A	A	A	A	A	A	A	A	-	A	A	A	A	-	A	A	A	A	-	-	A	A	A	A	A	A	A	A	A	A	A	A	A	H	H	H	H	H	H	H	H	H
3	F	0.247	0.582107	-	A	A	-	A	A	A	A	A	A	A	A	-	A	A	A	A	-	A	A	A	A	-	-	A	A	A	A	A	A	A	A	A	A	A	A	A	A	A	H	A	A	A	A	A	A
3	F	0.245	0.548332	-	A	A	-	A	A	A	A	A	A	A	A	-	H	H	H	H	-	H	H	H	H	-	-	A	A	A	A	A	A	A	H	H	H	H	A	A	A	A	A	A	A	A	A	H	H
3	F	0.25	-	-	A	A	-	A	A	A	A	A	A	A	A	-	A	A	A	A	-	H	H	A	A	-	-	H	H	H	H	H	H	H	H	H	H	H	H	H	H	H	H	H	H	H	H	H	H
3	F	0.231	0.46134	-	A	H	-	A	A	A	A	A	A	A	A	-	A	A	A	A	-	A	H	A	A	-	-	H	H	H	H	H	H	H	H	H	H	H	H	H	A	A	H	A	A	A	A	A	A
3	F	0.257	0.502349	-	H	H	-	H	H	H	H	H	H	H	H	-	H	H	H	H	-	H	H	H	H	-	-	A	A	A	A	A	A	A	A	A	A	A	A	A	A	A	H	A	A	A	A	A	A
3	F	0.247	0.507147	-	H	H	-	H	H	H	H	H	A	H	H	-	H	H	H	H	-	H	A	H	H	-	-	A	A	A	A	A	A	A	A	A	A	A	A	A	A	A	H	A	A	A	A	A	A
3	F	0.228	0.510685	-	H	H	-	H	H	H	H	H	H	H	H	-	A	A	A	A	-	A	H	A	A	-	-	H	H	H	H	H	H	H	H	H	H	H	H	H	A	A	A	A	A	A	A	A	A
3	F	0.262	0.594761	-	H	A	-	H	H	H	H	H	H	H	H	-	H	H	H	H	-	A	A	H	H	-	-	A	A	A	A	A	A	A	A	A	A	A	A	A	H	H	H	H	H	H	H	H	H
3	F	0.238	0.565184	-	A	A	-	A	A	A	A	A	A	A	A	-	A	A	A	H	-	H	H	A	A	-	-	H	H	H	H	H	H	H	H	H	H	H	H	H	A	A	A	A	A	A	A	A	A
3	F	0.223	0.528229	-	H	H	-	H	H	H	H	H	H	H	H	-	H	H	H	H	-	A	A	H	H	-	-	H	H	H	H	H	H	H	H	H	H	H	H	H	H	H	A	H	H	H	H	H	H
3	F	0.251	0.576016	-	H	H	-	H	H	H	H	H	H	H	H	-	H	H	H	H	-	H	H	H	H	-	-	A	A	A	A	A	A	A	A	A	A	A	A	A	H	H	H	H	H	H	H	H	H
3	F	0.247	0.517062	-	A	A	-	A	A	A	A	A	A	A	A	-	A	A	A	A	-	A	A	A	A	-	-	A	A	H	H	H	H	H	H	H	H	H	A	A	A	A	A	A	A	A	A	A	A
3	F	0.27	0.525871	-	H	H	-	H	H	H	H	H	A	H	H	-	H	H	H	H	-	H	H	H	H	-	-	A	A	A	A	A	A	A	A	A	A	A	A	A	H	H	H	H	H	H	H	H	H
3	F	0.219	0.515974	-	A	A	-	A	A	A	A	A	A	A	A	-	H	H	H	H	-	A	A	H	H	-	-	H	H	H	H	H	H	H	H	H	H	H	A	A	H	H	A	H	H	H	H	H	H
3	F	0.21	0.527662	-	H	H	-	H	H	H	H	H	H	H	H	-	A	A	H	A	-	-	-	H	H	-	-	H	H	H	H	H	H	H	H	H	H	H	H	H	H	H	H	H	H	H	H	H	H
3	F	0.251	0.530875	-	H	H	-	H	H	H	H	H	H	H	H	-	A	A	A	A	-	A	A	A	A	-	-	H	H	H	H	H	H	H	H	H	H	H	H	H	H	H	H	H	H	H	H	H	H
3	F	0.224	0.507631	-	A	H	-	A	A	A	A	A	A	H	H	-	A	A	A	A	-	H	H	A	A	-	-	H	H	H	H	H	H	H	H	H	H	H	H	H	H	H	A	H	H	H	H	H	H
3	F	0.245	0.538342	-	A	A	-	A	A	A	A	A	A	A	A	-	H	H	H	H	-	H	H	H	H	-	-	A	H	H	H	H	H	H	H	H	H	H	A	A	A	A	A	A	A	A	A	A	A
3	F	0.238	0.513823	-	A	H	-	A	A	A	A	A	A	A	A	-	A	A	A	A	-	A	H	A	A	-	-	H	H	H	H	H	H	H	A	A	A	A	H	H	H	H	H	H	H	H	H	H	H
3	F	0.24	0.49177	-	H	A	-	H	H	H	H	H	H	H	H	-	A	A	A	A	-	H	H	A	A	-	-	A	A	A	A	A	A	A	A	H	H	H	A	A	A	A	H	A	A	A	A	A	A
3	F	0.216	0.513018	-	A	A	-	A	A	A	A	A	H	A	A	-	A	A	A	A	-	A	H	A	A	-	-	H	H	H	H	H	H	H	H	H	H	H	H	H	A	A	A	A	A	A	A	A	A
3	F	0.25	0.487331	-	H	A	-	H	H	H	H	H	A	H	H	-	H	H	A	-	-	H	H	A	A	-	-	H	H	H	H	H	H	H	H	H	H	H	H	H	A	A	H	A	A	A	A	A	A
3	F	0.243	0.499127	-	H	H	-	H	H	H	H	H	H	H	H	-	A	A	A	A	-	H	H	A	A	-	-	H	H	H	H	H	H	H	A	A	A	A	H	H	H	H	A	H	H	H	H	H	H
3	F	0.231	0.548013	-	A	A	-	A	A	A	A	A	A	A	A	-	A	A	A	A	-	H	H	A	A	-	-	H	H	H	H	H	H	H	H	H	H	H	H	H	A	A	A	A	A	A	A	A	A
3	F	0.275	0.52364	-	A	H	-	A	A	A	A	A	A	H	A	-	H	H	A	H	-	H	H	A	A	-	-	A	A	A	A	A	A	A	A	H	H	H	A	A	H	H	A	H	H	H	H	H	H
3	F	0.266	0.566331	-	H	H	-	H	H	H	H	H	H	H	H	-	A	A	A	A	-	A	A	A	A	-	-	H	H	H	H	H	H	H	H	H	H	H	H	H	H	H	A	H	H	H	H	H	H
3	F	0.219	0.487038	-	H	H	-	H	H	H	H	H	A	H	H	-	H	H	H	H	-	H	H	H	H	-	-	A	A	A	A	A	A	A	A	H	H	H	A	A	A	A	A	A	A	A	A	A	A
3	F	0.242	0.531764	-	A	A	-	A	A	A	A	A	A	A	A	-	H	H	H	H	-	H	H	H	H	-	-	A	A	A	A	A	A	A	A	A	A	A	A	A	H	H	A	H	H	H	H	H	H
3	F	0.239	0.602561	-	A	H	-	A	A	A	A	A	A	A	A	-	A	A	A	A	-	A	A	A	A	-	-	H	H	H	H	H	H	H	H	H	H	H	H	H	H	H	H	H	H	A	A	A	A
3	F	0.233	0.524365	-	H	H	-	H	H	H	H	H	A	H	H	-	A	A	A	A	-	A	A	A	A	-	-	A	A	A	A	A	A	A	A	A	A	A	A	A	A	A	H	A	A	A	A	A	A
3	F	0.234	0.488633	-	H	H	-	H	H	H	H	H	H	H	H	-	H	H	H	H	-	H	H	H	H	-	-	A	A	A	A	A	A	A	A	H	H	H	A	A	A	A	A	A	A	A	A	A	A
3	F	0.23	0.505364	-	A	H	-	A	A	A	A	A	H	A	A	-	H	H	H	A	-	A	A	H	H	-	-	A	A	A	A	A	A	A	A	A	A	A	A	A	A	A	A	A	A	A	A	A	A
3	F	0.241	0.447163	-	H	H	-	H	H	H	H	H	H	H	H	-	H	H	H	H	-	A	A	H	H	-	-	H	H	H	H	H	H	H	H	H	H	H	H	H	A	A	A	A	A	H	H	H	H
3	F	0.213	0.502853	-	A	A	-	A	A	A	A	A	A	A	A	-	A	A	A	A	-	A	A	A	A	-	-	A	A	A	A	A	A	A	A	A	A	A	A	A	H	H	A	H	H	H	H	H	H
3	F	0.231	0.552641	-	H	A	-	H	H	H	H	H	H	A	H	-	A	A	A	A	-	A	H	A	A	-	-	H	H	H	H	H	H	H	H	A	A	A	H	H	H	H	H	H	H	H	H	H	H
3	F	0.233	0.518011	-	H	H	-	H	H	H	H	H	H	H	H	-	H	H	H	H	-	H	H	H	H	-	-	A	A	A	A	A	A	A	A	A	A	A	A	A	H	H	H	H	H	H	H	H	H
3	F	0.227	0.502621	-	A	A	-	A	A	A	A	A	A	A	A	-	H	H	H	H	-	H	H	H	H	-	-	A	A	A	A	A	A	A	A	H	H	H	A	A	A	A	H	A	A	A	A	A	A
3	F	0.227	0.487031	-	H	H	-	H	H	H	H	H	H	H	H	-	H	H	H	H	-	H	H	H	H	-	-	H	H	H	H	H	H	H	H	H	H	H	H	H	H	H	H	H	H	H	H	H	H
3	F	0.235	0.491319	-	H	H	-	H	H	H	H	H	A	H	H	-	H	H	H	H	-	H	H	H	H	-	-	A	A	A	A	A	A	A	A	A	A	A	A	A	A	A	H	A	A	A	H	H	H
3	F	0.248	0.618525	-	A	H	-	A	A	A	A	A	H	A	A	-	H	H	H	H	-	H	H	H	H	-	-	H	H	H	H	H	H	H	H	A	A	A	H	H	A	A	A	A	A	H	H	H	H
3	F	0.252	0.500624	-	A	A	-	A	A	A	A	A	A	A	A	-	A	A	A	H	-	H	H	A	A	-	-	A	A	A	A	A	A	A	A	A	A	A	A	A	H	H	H	H	H	A	A	A	A
3	F	0.242	0.491654	-	A	A	-	A	A	A	A	A	H	A	A	-	A	A	A	A	-	A	H	A	A	-	-	A	A	A	A	A	A	A	A	A	A	A	A	A	A	A	A	A	A	A	A	A	A
3	F	0.227	0.581993	-	A	H	-	A	A	A	A	A	A	A	A	-	H	H	H	H	-	A	A	H	H	-	-	A	A	A	A	A	A	A	A	H	H	H	A	A	H	H	H	H	H	A	A	A	A
3	F	0.262	0.571396	-	A	A	-	A	A	A	A	A	H	A	A	-	A	A	A	A	-	A	A	A	A	-	-	A	A	A	A	A	A	A	A	A	A	A	A	A	H	H	H	H	H	H	H	A	A
3	F	0.225	0.539009	-	A	A	-	H	H	A	A	A	H	A	A	-	A	A	A	A	-	A	A	A	A	-	-	A	A	A	A	A	A	A	H	H	H	H	A	A	A	A	A	A	A	A	A	A	A
3	F	0.235	0.522988	-	H	H	-	H	H	H	H	H	A	H	H	-	A	A	A	H	-	H	H	A	A	-	-	H	H	H	H	H	H	H	H	H	H	H	H	H	H	H	A	H	H	H	H	H	H
3	F	0.255	0.501123	-	A	A	-	A	A	A	A	A	A	A	A	-	H	H	H	A	-	A	A	H	H	-	-	A	A	A	A	A	A	A	A	A	A	A	A	A	H	H	H	H	H	H	H	H	H
3	F	0.239	0.579502	-	A	A	-	A	A	A	A	A	H	A	A	-	H	H	H	H	-	H	H	H	H	-	-	H	H	H	H	H	H	H	H	H	H	H	H	H	A	A	H	A	A	A	A	A	A
3	F	0.254	0.56759	-	H	H	-	H	H	H	H	H	A	H	H	-	H	H	H	H	-	H	H	H	H	-	-	A	A	A	A	A	A	A	A	A	A	A	A	A	H	H	H	H	H	H	H	H	H
3	F	0.267	0.534219	-	H	H	-	H	H	H	H	H	A	H	H	-	A	A	A	A	-	A	A	A	A	-	-	A	A	A	A	A	A	A	A	A	A	A	A	A	A	A	A	A	A	A	A	A	A
3	F	0.23	0.623982	-	A	H	-	A	A	A	A	A	H	A	A	-	A	A	A	A	-	A	H	A	A	-	-	A	A	A	A	A	A	A	H	H	H	H	H	H	A	A	A	A	A	H	H	H	H
3	F	0.27	0.546513	-	A	H	-	A	A	A	A	A	H	A	A	-	H	H	H	H	-	H	H	H	H	-	-	H	H	H	H	H	H	H	H	H	H	A	H	H	A	A	A	A	A	A	H	H	H
3	F	0.222	0.460601	-	H	H	-	H	H	H	H	H	H	H	H	-	H	H	H	H	-	H	H	H	H	-	-	A	A	A	A	A	A	A	A	A	A	A	A	A	A	A	A	A	A	A	A	A	A
3	F	0.254	0.539377	-	H	A	-	H	H	H	H	H	H	A	A	-	H	H	H	H	-	H	H	H	H	-	-	A	A	A	A	A	H	H	H	H	H	H	A	A	H	H	H	H	H	H	A	A	A
3	F	0.242	0.534205	-	A	A	-	A	A	A	A	A	H	A	A	-	H	H	H	A	-	A	A	H	H	-	-	H	H	H	H	H	H	H	H	H	H	H	H	H	H	H	A	H	H	H	H	H	H
3	F	0.251	0.488904	-	H	H	-	H	H	H	H	H	A	H	H	-	H	H	H	H	-	H	H	H	H	-	-	A	A	A	A	A	A	A	A	A	A	A	A	A	A	A	A	A	A	A	A	A	H
3	F	0.237	0.555636	-	A	A	-	A	A	A	A	A	H	A	A	-	A	A	A	H	-	H	H	A	A	-	-	H	H	H	H	H	H	H	H	H	H	H	H	H	A	A	A	A	A	A	A	A	A
3	F	0.241	0.497909	-	H	H	-	H	H	H	H	H	A	H	H	-	A	A	A	A	-	H	H	A	A	-	-	H	H	H	H	H	H	H	H	H	H	H	H	H	H	H	H	H	H	H	H	H	H
3	F	0.223	0.530045	-	H	H	-	H	H	H	H	H	A	H	H	-	A	A	A	H	-	H	H	A	A	-	-	H	H	H	H	H	H	H	H	H	H	A	H	H	H	H	H	H	H	H	H	H	H
3	F	0.224	0.456332	-	H	H	-	H	H	H	H	H	A	H	H	-	H	H	H	H	-	H	H	H	H	-	-	H	H	H	H	H	H	H	H	H	H	A	H	H	A	A	A	A	A	A	A	A	A
3	F	0.232	0.527964	-	A	A	-	A	A	A	A	A	A	A	A	-	A	A	A	A	-	A	A	A	A	-	-	A	A	A	A	A	A	A	A	A	A	A	A	A	A	A	A	A	A	A	A	A	A
3	F	0.233	0.555484	-	A	A	-	A	A	A	A	A	H	A	A	-	A	A	A	H	-	H	H	A	A	-	-	A	A	A	A	A	A	A	A	A	A	A	H	H	A	A	A	A	A	A	A	A	A
3	F	0.22	0.515739	-	H	H	-	H	H	H	H	H	A	H	H	-	A	A	A	H	-	H	H	A	A	-	-	H	H	H	H	H	H	H	H	H	H	H	H	H	H	H	H	H	H	H	H	H	H
3	F	0.255	0.481945	-	H	H	-	H	H	H	H	H	H	H	H	-	A	A	A	A	-	A	A	A	A	-	-	A	A	A	A	A	A	A	A	A	A	A	A	A	H	H	A	H	H	A	A	A	A
3	F	0.239	0.589664	-	H	H	-	H	H	H	H	H	A	H	H	-	A	A	A	H	-	H	H	A	A	-	-	H	H	H	H	H	H	H	H	H	H	H	H	H	A	A	A	A	A	A	A	A	A
3	F	0.218	0.463694	-	H	H	-	H	H	H	H	H	A	H	H	-	H	H	H	H	-	H	H	H	H	-	-	A	A	A	A	A	A	A	A	H	H	H	A	A	A	A	A	A	A	A	A	A	A
3	F	0.255	0.504541	-	A	A	-	A	A	A	A	A	H	A	A	-	H	H	H	H	-	H	H	H	H	-	-	H	H	H	H	H	H	H	H	H	H	H	H	H	A	A	H	A	A	A	A	A	A
3	F	0.251	0.49793	-	A	A	-	A	A	A	A	A	A	A	A	-	H	H	A	H	-	H	A	A	H	-	-	A	A	A	A	A	A	A	A	A	A	A	A	A	H	H	H	H	H	H	H	H	H
3	F	0.245	0.536621	-	A	A	-	A	A	A	A	A	A	A	A	-	A	A	A	A	-	H	H	A	A	-	-	A	A	A	A	A	A	A	A	A	A	A	A	A	H	H	H	H	H	H	H	H	H
3	F	0.251	0.609621	-	A	A	-	A	A	A	A	A	A	A	A	-	H	H	H	H	-	A	A	H	H	-	-	H	H	H	H	H	H	H	H	H	H	H	H	H	H	H	A	H	H	H	H	H	H
3	F	0.218	0.52704	-	A	A	-	A	A	A	A	A	A	A	A	-	H	H	H	H	-	H	A	H	H	-	-	A	A	A	A	A	A	A	A	A	A	A	A	A	H	H	H	H	H	H	H	H	H
3	F	0.251	0.431615	-	H	H	-	H	H	H	H	H	H	H	H	-	H	H	H	H	-	H	H	H	H	-	-	H	H	H	H	H	H	H	H	H	H	H	A	A	H	H	A	H	H	A	A	A	A
3	F	0.219	0.440241	-	A	H	-	A	A	A	A	A	A	A	A	-	A	A	A	A	-	A	A	A	A	-	-	H	H	H	H	H	H	H	A	A	A	A	H	H	H	H	A	H	H	H	H	H	H
3	F	0.222	0.558687	-	H	H	-	H	H	H	H	H	A	H	H	-	H	H	H	H	-	H	A	H	H	-	-	H	H	H	H	H	H	H	H	H	H	H	H	H	A	A	A	A	A	A	A	A	A
3	F	0.253	0.465505	-	A	A	-	A	A	A	A	A	A	A	A	-	H	H	H	H	-	H	A	H	H	-	-	A	A	A	A	A	A	A	A	A	A	A	A	A	H	H	A	H	H	H	H	H	H
3	F	0.274	0.577174	-	H	H	-	H	H	H	H	H	A	H	H	-	A	A	A	H	-	H	H	A	A	-	-	H	H	H	H	H	H	H	A	A	A	A	H	H	H	H	H	H	H	H	H	H	H
3	F	0.232	0.485977	-	H	A	-	H	H	H	H	H	H	H	H	-	H	H	H	H	-	H	H	H	H	-	-	H	H	H	H	H	H	H	H	H	H	H	H	H	H	H	H	H	H	H	H	H	H
3	F	0.297	0.503818	-	A	A	-	A	A	A	A	A	A	A	A	-	A	A	A	H	-	H	H	A	A	-	-	A	A	A	A	A	A	A	H	H	H	H	A	A	A	A	A	A	A	A	A	A	A
3	F	0.226	0.46594	-	A	A	-	A	A	A	A	A	H	A	A	-	A	A	A	A	-	A	H	A	A	-	-	A	A	A	A	A	A	A	A	A	A	A	A	A	H	H	H	H	H	H	H	H	H
3	F	0.23	0.477827	-	H	H	-	H	H	H	H	H	H	H	H	-	H	H	H	H	-	H	H	H	H	-	-	H	H	H	H	H	H	H	A	A	A	A	H	H	H	H	A	H	H	H	H	H	H
3	F	0.226	0.555424	-	A	A	-	A	A	A	A	A	H	A	A	-	A	A	A	A	-	A	A	A	A	-	-	H	H	H	H	H	H	H	H	H	H	H	H	H	H	H	A	H	H	H	H	H	H
3	F	0.247	0.502835	-	A	A	-	A	A	A	A	A	A	A	A	-	H	H	H	H	-	H	H	H	H	-	-	H	H	H	H	H	H	H	H	H	H	H	H	H	A	A	A	A	A	A	A	A	A
3	F	0.239	0.404145	-	H	H	-	H	H	H	H	H	H	H	H	-	H	H	H	H	-	A	A	H	H	-	-	A	A	A	A	A	A	A	A	A	A	A	A	A	A	A	H	A	A	A	A	A	A
3	F	0.247	0.576839	-	H	H	-	H	H	H	H	H	H	H	H	-	H	H	H	H	-	A	A	H	H	-	-	H	H	H	H	H	H	H	H	H	H	H	A	A	H	H	H	H	H	H	H	H	H
3	F	0.257	0.544735	-	A	A	-	A	A	A	A	A	A	A	A	-	A	A	A	A	-	A	H	A	A	-	-	A	A	A	A	A	A	A	A	A	A	A	H	H	H	H	A	H	H	H	H	H	H
3	F	0.265	0.49343	-	A	A	-	A	A	A	A	A	H	A	A	-	H	H	H	H	-	H	A	H	H	-	-	A	A	A	A	A	A	A	H	H	H	H	A	A	A	A	A	A	A	A	A	A	A
3	F	0.265	0.593719	-	A	A	-	A	A	A	A	A	A	A	A	-	H	H	H	H	-	A	A	H	H	-	-	H	H	H	H	H	H	H	H	H	H	H	H	H	A	A	A	A	A	A	A	A	A
3	F	0.254	0.54299	-	A	A	-	A	A	A	A	A	H	A	A	-	A	A	A	A	-	A	A	A	A	-	-	H	H	H	H	H	H	H	H	H	H	H	A	A	A	A	A	A	A	A	A	A	A
3	F	0.22	0.48794	-	A	A	-	A	A	A	A	A	A	A	A	-	H	H	H	H	-	H	A	H	H	-	-	A	A	A	A	A	A	A	A	A	A	H	A	A	H	H	H	H	H	H	H	H	H
3	F	0.284	0.498662	-	H	H	-	H	H	H	H	H	H	H	H	-	H	H	H	A	-	A	A	H	H	-	-	A	A	A	A	A	A	A	A	A	A	A	A	A	A	A	A	A	A	A	A	A	A
3	F	0.246	0.566655	-	A	H	-	A	A	A	A	A	A	H	H	-	A	A	A	A	-	A	A	A	A	-	-	H	H	H	H	H	H	H	H	H	H	H	H	H	A	A	A	A	A	A	A	A	A
3	F	0.256	0.528833	-	H	H	-	H	H	H	H	H	H	H	H	-	H	H	H	H	-	H	H	H	H	-	-	A	A	A	A	A	A	A	A	A	A	A	A	A	H	H	A	H	H	H	H	H	H
3	F	0.272	0.566109	-	H	H	-	H	H	H	H	H	H	H	H	-	H	H	H	H	-	A	A	H	H	-	-	A	A	A	A	A	A	A	A	A	A	A	A	A	H	H	A	H	H	H	H	H	A
3	F	0.272	0.583297	-	H	H	-	H	H	H	H	H	A	H	H	-	H	H	H	H	-	H	A	H	H	-	-	H	H	H	H	H	H	H	H	H	H	H	H	H	H	H	H	H	H	H	H	H	A
3	F	0.224	0.457499	-	H	H	-	H	H	H	H	H	H	H	H	-	A	A	A	A	-	A	A	A	A	-	-	H	H	H	H	H	H	H	H	H	H	H	H	H	A	A	A	A	A	A	A	A	A
3	F	0.238	0.529846	-	A	H	-	A	A	A	A	A	A	A	A	-	A	A	A	A	-	H	H	A	A	-	-	H	H	H	H	H	H	H	H	H	H	H	H	H	H	H	H	H	H	H	H	H	H
3	F	0.297	0.52947	-	A	A	-	A	A	A	A	A	H	A	A	-	H	H	H	H	-	A	A	H	H	-	-	A	A	A	A	A	A	A	H	H	H	H	A	A	H	H	A	H	H	A	A	A	A
3	F	0.238	0.469587	-	H	H	-	H	H	H	H	H	H	H	H	-	A	A	A	A	-	A	A	A	A	-	-	A	A	A	A	A	A	A	A	A	A	A	A	A	A	A	A	A	A	A	A	A	A
3	F	0.253	0.506245	-	A	H	-	A	A	A	A	A	A	A	A	-	H	H	H	A	-	A	A	H	H	-	-	A	A	A	A	A	A	A	A	A	A	A	A	A	A	A	A	A	A	A	A	A	A
3	F	0.252	0.538682	-	H	H	-	H	H	H	H	H	H	H	H	-	H	H	H	H	-	H	H	H	H	-	-	A	A	A	A	A	A	A	A	A	A	A	A	A	A	A	A	A	A	A	A	A	A
3	F	0.224	0.495767	-	H	H	-	H	H	H	H	H	H	H	H	-	H	H	H	H	-	H	H	H	H	-	-	A	A	A	A	A	A	A	A	A	A	H	A	A	A	A	A	A	A	A	A	A	A
3	M	0.297	0.562105	-	A	A	-	A	A	A	A	A	A	A	A	-	A	A	A	A	-	A	A	A	A	-	-	H	H	H	H	H	H	H	A	A	A	A	H	H	H	H	A	H	H	H	H	H	H
3	M	0.255	0.545749	-	A	A	-	A	A	A	A	A	H	A	A	-	H	H	H	H	-	H	H	H	H	-	-	H	H	H	H	H	H	H	A	A	A	A	H	H	A	A	A	A	A	A	A	A	A
3	M	0.341	0.530614	-	H	H	-	H	H	H	H	H	A	H	H	-	A	A	A	A	-	A	A	A	A	-	-	H	H	H	H	H	H	H	H	H	H	H	H	H	A	A	A	A	A	A	A	A	A
3	M	0.347	0.645625	-	H	A	-	H	H	H	H	H	A	A	H	-	A	A	A	A	-	A	A	A	A	-	-	H	H	H	H	H	H	H	H	H	H	H	H	H	A	A	H	A	A	A	A	A	A
3	M	0.361	0.571303	-	A	A	-	H	A	A	A	A	H	A	A	-	H	H	H	H	-	H	H	H	H	-	-	H	H	H	H	H	H	H	A	A	A	A	H	H	H	H	H	H	H	H	H	H	H
3	M	0.308	0.595637	-	A	A	-	A	A	A	A	A	A	A	A	-	A	A	A	A	-	A	H	A	A	-	-	H	H	H	H	H	H	H	H	H	H	H	H	H	A	A	H	A	A	A	A	A	A
3	M	0.296	0.558659	-	A	A	-	A	A	A	A	A	A	A	A	-	H	H	A	H	-	H	H	A	H	-	-	H	H	H	H	H	H	H	H	H	H	H	H	H	H	H	H	H	H	H	H	H	H
3	M	0.404	0.589073	-	H	A	-	H	H	H	H	H	H	H	H	-	H	H	H	H	-	H	H	H	H	-	-	A	A	A	A	A	A	A	A	A	A	A	A	A	A	A	H	A	A	A	A	A	A
3	M	0.323	0.513603	-	A	H	-	A	A	A	A	A	H	A	A	-	H	H	H	H	-	A	A	H	H	-	-	H	H	H	H	H	H	H	H	H	H	H	H	H	H	H	A	H	-	H	H	H	H
3	M	0.357	0.613853	-	H	A	-	H	H	H	H	H	H	H	H	-	A	A	A	A	-	A	A	A	A	-	-	H	H	H	H	H	H	H	H	H	H	A	H	H	A	A	A	A	A	A	A	A	A
3	M	0.241	0.619416	-	A	A	-	A	A	A	A	A	A	A	A	-	A	A	A	A	-	A	A	A	A	-	-	H	H	H	A	A	A	A	A	A	A	A	H	H	H	H	H	H	H	H	H	H	H
3	M	0.236	0.512245	-	A	A	-	A	A	A	A	A	A	A	A	-	A	A	A	A	-	A	H	A	A	-	-	H	H	H	H	H	H	H	H	H	H	H	H	H	A	A	A	A	A	A	A	A	A
3	M	0.29	0.4616	-	H	H	-	H	H	H	H	H	H	H	H	-	A	A	A	A	-	A	A	A	A	-	-	H	H	H	H	H	H	H	H	H	H	H	H	H	H	H	A	H	H	H	H	H	H
3	M	0.331	0.565166	-	A	A	-	A	A	A	A	A	H	A	A	-	A	A	A	A	-	A	A	A	A	-	-	A	A	A	A	A	A	A	A	A	A	H	A	A	A	A	A	A	A	A	A	A	A
3	M	0.363	0.59399	-	H	A	-	H	H	H	H	H	A	A	A	-	A	A	A	A	-	A	H	A	A	-	-	H	H	H	H	H	H	A	A	A	A	A	H	H	A	A	A	A	A	A	H	H	H
3	M	0.33	0.479208	-	A	A	-	A	A	A	A	A	A	A	A	-	A	A	A	A	-	H	H	A	A	-	-	A	A	A	A	A	A	A	A	A	A	A	A	A	A	A	A	A	A	A	A	A	A
3	M	0.242	0.609539	-	A	A	-	A	A	A	A	A	H	A	A	-	H	H	H	H	-	H	H	H	H	-	-	A	A	A	A	A	A	A	A	A	A	H	A	A	H	H	A	H	H	H	H	H	H
3	M	0.337	0.492178	-	H	A	-	H	H	H	H	H	A	H	H	-	H	H	H	H	-	H	A	H	H	-	-	H	H	H	H	H	A	A	A	A	A	A	H	H	A	A	A	A	A	A	A	A	A
3	M	0.289	0.618547	-	A	A	-	A	A	A	A	A	A	A	A	-	H	H	H	H	-	H	A	H	H	-	-	H	H	H	H	H	H	H	H	H	H	H	H	H	A	A	A	A	A	A	A	A	A
3	M	0.394	0.595698	-	A	A	-	A	A	A	A	A	A	A	A	-	A	A	A	A	-	A	H	A	A	-	-	A	A	A	A	A	A	A	A	A	A	A	A	A	A	A	A	A	A	A	A	A	A
3	M	0.317		-	A	A	-	A	A	A	A	A	A	A	A	-	H	H	H	H	-	H	H	H	H	-	-	H	H	H	H	H	H	H	H	H	H	H	A	A	A	A	H	A	A	A	A	A	A
3	M	0.247	0.492842	-	H	H	-	H	H	H	H	H	A	H	H	-	H	H	H	H	-	H	A	H	H	-	-	A	A	A	A	A	A	A	H	H	H	H	A	A	A	A	A	A	A	A	A	A	A
3	M	0.265	0.511354	-	A	A	-	A	A	A	A	A	A	A	A	-	H	H	H	H	-	H	A	H	H	-	-	H	H	H	H	H	H	H	H	H	H	H	H	H	H	H	A	H	H	H	H	H	H
3	M	0.232	0.50296	-	A	H	-	A	A	A	A	A	A	A	A	-	A	A	A	A	-	A	H	A	A	-	-	A	A	A	A	A	A	A	A	A	A	A	A	A	H	H	H	H	H	H	H	H	H
3	M	0.284	0.505458	-	H	H	-	A	H	H	H	H	A	H	H	-	A	A	A	A	-	A	H	A	A	-	-	H	H	H	H	H	H	H	H	H	H	H	H	H	A	A	A	A	A	A	A	A	A
3	M	0.255	0.536163	-	A	A	-	A	A	A	A	A	A	A	A	-	H	H	H	H	-	H	H	H	H	-	-	A	H	H	H	H	H	H	H	H	H	H	A	A	H	H	H	H	H	H	H	H	H
3	M	0.36	0.542709	-	A	H	-	A	A	A	A	A	A	A	A	-	H	H	H	H	-	A	A	H	H	-	-	H	H	H	H	H	H	H	H	H	H	H	H	H	A	A	H	A	A	A	H	H	H
3	M	0.27	0.536516	-	A	A	-	A	A	A	A	A	H	A	A	-	A	A	A	A	-	A	A	A	A	-	-	H	H	H	H	H	H	H	H	H	H	H	H	H	H	H	A	H	H	H	H	H	H
3	M	0.29	0.51576	-	H	H	-	H	H	H	H	H	H	H	H	-	H	H	H	H	-	H	H	H	H	-	-	A	A	A	A	A	A	A	A	A	A	A	A	A	H	H	H	H	H	H	H	H	H
3	M	0.371	0.527734	-	A	H	-	A	A	A	A	A	A	A	A	-	H	H	H	H	-	H	H	H	H	-	-	A	A	A	A	A	A	A	A	A	A	A	A	A	H	H	-	H	H	H	H	H	H
3	M	0.273	0.547944	-	A	A	-	A	A	A	A	A	A	A	A	-	H	H	H	A	-	A	A	H	H	-	-	A	A	A	A	A	A	A	A	A	A	A	A	A	H	H	H	H	H	H	H	H	A
3	M	0.336	0.601655	-	H	A	-	H	H	H	H	H	A	H	H	-	H	H	H	H	-	H	H	H	H	-	-	H	H	H	H	H	H	H	H	H	H	H	A	A	H	H	H	H	H	H	H	H	H
3	M	0.278	0.528874	-	A	A	-	A	A	A	A	A	H	A	A	-	H	H	H	A	-	A	A	H	H	-	-	H	H	H	H	H	H	H	H	H	H	H	H	H	H	H	H	H	H	H	H	H	H
3	M	0.297	0.546863	-	H	H	-	H	H	H	H	H	H	H	H	-	H	H	H	A	-	A	A	H	H	-	-	A	A	A	A	A	A	A	A	A	A	A	A	A	H	H	A	H	H	H	H	H	H
3	M	0.221	0.494666	-	H	H	-	H	H	H	H	H	H	H	H	-	H	H	H	H	-	H	H	H	H	-	-	H	H	H	H	H	H	H	H	A	A	A	H	H	H	H	H	H	H	H	H	H	H
3	M	0.263	0.543818	-	A	A	-	A	A	A	A	A	A	A	A	-	A	A	A	A	-	H	H	A	A	-	-	A	A	A	A	H	H	H	H	H	H	H	A	A	H	H	H	H	H	H	H	H	H
3	M	0.252	0.490392	-	A	A	-	A	A	A	A	A	A	A	A	-	A	A	A	A	-	A	A	A	A	-	-	H	H	H	H	H	H	H	H	H	H	H	A	A	A	A	A	A	A	A	A	A	A
3	M	0.349	0.45771	-	H	H	-	H	H	H	H	H	H	H	H	-	A	A	A	A	-	A	H	A	A	-	-	H	H	H	H	H	H	H	H	H	H	H	H	H	H	H	H	H	H	H	A	A	A
3	M	0.252	0.5739	-	A	A	-	A	A	A	A	A	A	A	A	-	A	A	A	H	-	H	H	A	A	-	-	A	A	A	A	A	A	A	A	A	A	A	A	A	H	H	H	H	H	H	H	H	H
3	M	0.267	0.585058	-	H	A	-	H	H	H	H	H	A	H	H	-	A	A	A	A	-	A	H	A	A	-	-	H	H	H	H	H	H	H	H	H	H	H	H	H	A	A	A	A	A	A	A	A	A
3	M	0.249	0.560165	-	H	H	-	H	H	H	H	H	H	H	H	-	A	A	A	A	-	A	H	A	A	-	-	A	A	A	A	A	A	A	A	A	A	A	A	A	H	H	H	H	H	H	H	H	H
3	M	0.237	0.552884	-	A	A	-	A	A	A	A	A	A	A	A	-	H	H	H	H	-	H	A	H	H	-	-	H	H	H	H	H	H	H	H	H	H	H	H	H	H	H	H	H	H	H	H	H	H
3	M	0.252	0.574213	-	A	A	-	A	A	A	A	A	A	A	A	-	H	H	H	H	-	A	A	H	H	-	-	A	A	A	A	A	A	A	A	A	A	A	A	A	A	A	H	A	A	A	A	A	A
3	M	0.284	0.540078	-	A	H	-	A	A	A	A	A	H	A	A	-	A	A	A	A	-	A	A	A	A	-	-	H	H	H	H	H	H	H	A	A	A	A	H	H	A	A	A	A	A	A	A	A	A
3	M	0.252	0.539354	-	H	H	-	H	H	H	H	H	H	H	H	-	H	H	H	H	-	H	H	H	H	-	-	A	A	A	A	A	A	A	A	H	H	H	A	A	A	A	A	A	H	H	H	H	H
3	M	0.243	0.522548	-	A	A	-	A	A	A	A	A	H	A	A	-	A	A	A	A	-	A	A	A	A	-	-	H	H	H	H	H	H	H	A	A	A	A	H	H	H	H	A	H	H	H	H	H	H
3	M	0.284	0.569231	-	A	A	-	A	A	A	A	A	H	A	A	-	A	A	A	H	-	H	H	A	A	-	-	A	A	A	A	A	A	A	A	A	A	A	A	A	A	A	A	A	A	A	A	A	A
3	M	0.233	0.473601	-	A	A	-	A	A	A	A	A	A	A	A	-	A	A	A	A	-	A	A	A	A	-	-	H	H	H	H	H	H	H	A	A	A	A	H	H	A	A	A	A	A	A	A	A	A
3	M	0.274	0.536054	-	H	H	-	H	H	H	H	H	H	H	H	-	H	H	H	H	-	H	H	H	H	-	-	H	H	H	A	A	A	A	A	A	A	A	H	H	A	A	A	A	A	A	A	A	A
3	M	0.327	0.596271	-	A	A	-	A	A	A	A	A	A	A	A	-	A	A	A	A	-	H	H	A	A	-	-	H	H	H	H	H	H	H	H	H	H	H	H	H	A	A	H	A	A	A	A	A	A
3	M	0.351	0.567613	-	H	H	-	H	H	H	H	H	A	H	H	-	A	A	A	A	-	A	A	A	A	-	-	H	H	H	H	H	H	H	H	H	H	H	H	H	A	A	A	A	A	A	A	A	A
3	M	0.231	0.582737	-	A	A	-	A	A	A	A	A	H	A	A	-	H	H	H	H	-	H	A	H	H	-	-	H	H	H	H	H	H	H	H	H	H	H	A	A	H	H	A	H	H	H	H	H	H
3	M	0.238	0.563227	-	H	A	-	H	H	H	H	H	A	H	H	-	H	H	H	H	-	H	H	H	H	-	-	A	A	A	A	A	A	A	A	A	A	A	A	A	H	H	H	H	H	H	H	H	H
3	M	0.242	0.582222	-	H	A	-	A	A	H	H	H	A	H	H	-	H	H	H	H	-	H	H	H	H	-	-	H	H	H	H	H	H	H	H	H	H	H	H	H	A	A	A	A	A	A	A	A	A
3	M	0.261	0.452685	-	H	H	-	H	H	H	H	H	A	H	H	-	H	H	H	H	-	H	H	H	H	-	-	A	A	A	A	A	A	A	A	A	A	A	A	A	H	H	H	H	H	H	H	H	H
3	M	0.242	0.540472	-	A	A	-	A	A	A	A	A	A	A	A	-	A	A	A	A	-	A	A	A	A	-	-	H	H	H	H	H	H	H	A	A	A	A	H	H	H	H	H	H	H	H	H	H	H
3	M	0.299	0.554491	-	H	H	-	H	H	H	H	H	A	H	H	-	H	H	H	H	-	H	A	H	H	-	-	A	A	A	A	A	A	A	A	A	A	A	A	A	H	H	H	H	H	H	H	H	H
3	M	0.247	0.49778	-	H	H	-	H	H	H	H	H	A	H	H	-	H	H	H	H	-	H	H	H	H	-	-	H	H	H	H	H	H	H	H	H	H	H	H	H	H	H	H	H	H	H	H	H	H
3	M	0.297	0.528116	-	A	A	-	A	A	A	A	A	A	A	A	-	H	H	H	H	-	H	A	H	H	-	-	A	A	A	A	A	A	A	A	A	A	A	A	A	A	A	A	A	A	A	A	A	A
3	M	0.297	0.581703	-	H	H	-	H	H	H	H	H	A	H	H	-	A	A	A	A	-	A	H	A	A	-	-	H	H	H	H	H	H	H	A	A	A	A	H	H	H	H	H	H	H	H	H	H	H
3	M	0.273	0.478445	-	H	A	-	H	H	H	H	H	A	H	H	-	A	A	A	A	-	A	A	A	A	-	-	A	A	A	A	A	A	A	A	A	A	A	A	A	H	H	H	H	H	H	H	H	H
3	M	0.245	0.483306	-	H	H	-	H	H	H	H	H	H	H	H	-	H	H	H	H	-	H	A	H	H	-	-	H	H	H	H	H	H	H	H	H	H	H	H	H	H	H	A	H	H	H	H	H	H
3	M	0.237	0.55342	-	A	H	-	A	A	A	A	A	A	H	A	-	A	A	A	A	-	A	A	A	A	-	-	A	A	A	A	A	A	A	A	A	A	A	A	A	A	A	H	A	A	A	A	A	A
3	M	0.226	0.46973	-	A	A	-	A	A	A	A	A	A	A	A	-	A	A	A	A	-	A	A	A	A	-	-	H	H	H	H	H	H	H	H	H	H	A	H	H	A	A	A	A	A	A	A	A	A
3	M	0.335	0.50016	-	H	H	-	H	H	H	H	H	A	H	H	-	H	H	H	H	-	A	A	H	H	-	-	H	H	H	H	H	H	H	H	H	H	H	H	H	A	A	A	A	A	A	A	A	A
3	M	0.372	0.547364	-	A	H	-	A	A	A	A	A	A	A	A	-	H	H	H	H	-	H	H	H	H	-	-	H	H	H	H	H	H	H	H	H	H	A	H	H	A	A	H	A	A	A	A	A	A
3	M	0.284	0.564203	-	H	A	-	H	H	H	H	H	H	H	H	-	H	H	H	A	-	A	A	H	H	-	-	H	H	H	H	H	H	H	H	H	H	H	H	H	H	H	A	H	H	H	H	H	H
3	M	0.334	0.591192	-	H	A	-	H	H	H	H	H	H	A	A	-	H	H	A	A	-	A	A	A	A	-	-	A	A	A	A	A	A	A	A	A	A	A	A	A	A	A	A	A	A	A	A	A	A
3	M	0.315	0.510966	-	A	H	-	A	A	A	A	A	A	A	A	-	A	A	A	A	-	A	A	A	A	-	-	A	A	A	A	A	A	A	A	A	A	A	A	A	H	H	H	H	H	H	H	H	H
3	M	0.296	0.554385	-	H	A	-	H	H	H	H	H	H	H	H	-	H	H	H	H	-	H	A	H	H	-	-	H	H	H	H	H	H	H	H	H	H	H	H	H	H	H	H	H	H	H	H	H	H
3	M	0.302	0.496236	-	H	A	-	H	H	H	H	H	H	H	H	-	H	H	H	H	-	H	H	H	H	-	-	A	A	A	A	A	A	A	A	A	A	A	A	A	A	A	H	A	A	A	A	A	A
3	M	0.279	0.599904	-	H	H	-	H	H	H	H	H	H	H	H	-	A	A	A	A	-	A	A	A	A	-	-	H	H	H	H	H	H	H	H	H	H	H	H	H	A	A	A	A	A	A	A	A	A
3	M	0.275	0.46952	-	H	H	-	H	H	H	H	H	A	H	H	-	H	H	H	H	-	H	H	H	H	-	-	H	H	H	H	H	H	H	H	H	H	H	H	H	A	A	A	A	A	A	A	A	A
[truncated: 183 more columns]
